# Supplementary material for: Prevalence and associated factors with long COVID in the Brazilian population: The role of health-related behaviors and sociodemographic characteristics
Source: PLoS One. 2026 Jan 2;21(1):e0339612. doi: 10.1371/journal.pone.0339612 (PMC12758746; doi:10.1371/journal.pone.0339612)
Supplement: S2 File — (XLSX) [file pone.0339612.s002.xlsx]

## Sheet: Sheet1
sexo_ao_nascer	voc_faz_parte_de_grupos_in	voc_faz_parte_de_popula_o	voc_faz_parte_de_popula_o_quilombola	voc_vive_com_o_hiv	imc	escolaridade	qual_sua_ocupa_o_atual	benefici_rio_de_programas	renda_individual_em_sal_ri	cor_pele	estado_civil	quantas_vezes_voc_teve_dia	qual_foi_o_ano_do_s_seu_s_1	qual_foi_o_ano_do_s_seu_s_2	qual_foi_o_ano_do_s_seu_s_3	qual_foi_o_ano_do_s_seu_s_4	qual_foi_o_ano_do_s_seu_s_5	voc_recebeu_alguma_vacina	quantas_doses	voc_teve_diagn_stico_de_co_antes_vacinado	voc_tinha_alguma_doen_a_cr	c_ncer	cardiopatia_cr_nica_exceto	hipertens_o	obesidade	doen_a_renal_cr_nica	doen_a_hep_tia_cr_nica	doen_a_pulmonar_cr_nica	acidente_vascular_cerebral	diabetes	transplantados	depress_o_ou_ansiedade	tuberculose	hiv	estava_fazendo_uso_de_tarv	voc_teve_dificuldade_de_ac	pensando_na_sua_infec_o_ma	sobre_o_epis_dio_que_voc_c	sobre_o_epis_dio_que_class	sobre_o_epis_dio_que_class_1	voc_recebeu_antibi_ticos	recebeu_antibiotico_foi_prescrito_por	voc_recebeu_antivirais	recebeu_antivirais_foi_prescrito_por	voc_recebeu_ivermectina	recebeu_ivermectina_foi_prescrito_por	voc_recebeu_cloroquina	recebeu_cloroquina_foi_prescrito_por	voc_recebeu_rem_dio_caseir
1	0	0	0	0		7		0				1	2					1	4	0	0																1	5	0	0	0		0		0		0		0
1	0	0	0	0		6	5	0	1	2	1	1	1					1	3	1	1	2	2	2	2	2	2	1	2	2	2	1	2	2			1	2	0	0	1	1	1	1	0		0		1
1	0	0	0	0		4	3	0	2	1	2	1						1	3	0	1			1						1							1	1	0	0	1	1	0		1	1	1	1	0
1	0	0	0	0		5	1	0	1	3	1	3	1	3	3			1	2	1	0																1	3	0	0	1	1	1	1	1	1	0		0
1	0	0	0	0		9	2	0	9	1	3	1	1					1	4	1	1	2	2	1	2	2	2	2	2	2	2	1	2	2			2	8	1	0	1	1	1	1	0		0		0
1	0	0	0	0		7	4	0	3	3	2	1	3					1	4	0	2																1	3	0	0	1	1	1	1	1	1	1	2	1
1	0	0	0	0				1				2	1	2				1	4	1	0																		0	0	0		1	1
1	0	0	0	0		6	5	1	1	3	1	1	2					1	5	1	0																1	4	0	0	0		0		0		0		0
1	0	0		0		2	2	1	1	3	2	1	1					1	3	1	0																1		0	0	0				1		0		1
1	0	0	0	0		5	4	0	5	1	5	2	1	2				1	3	0	1	2	2	1	2	2	2	1	2	1	2	2	2	2			1	2	0	0	1	1	0		0		0		0
1	0	0	0	0
1	0	0	0	0		5	2	0	1	1	1	1	3					1	3	0	0																1	4	0	0	1	1	0		0		0		0
1
1
1	0
1	0	0	0	0				0
1	0	0	0	0		8	2	0	8	3	1
1
1
2
1	0	0	0	0				0				1	3					1	3	0	1																	3	0	0	0		0		0		0		0
1
2								0	2	3	1
1	0	0	0	0		6	2	0	2	1	1	2	3	3				1	3	0	0																1	2	0	0	1	1	0		0		0		0
1	0	0	0	0		5	2	0	2	3	2	1	1					1	3	1	0																1		0	0	1	1	0		1	1	0		0
1
1												1	2					1	2	1	0																2	2
1
1
1
2	0	0	0	0		7	2	0	2	3	1	2	2	2				1	3	1	0																		0	0	1	2	0		1	2	0		0
1
2
1	0	0	0	0				0		3	2	3	2	3	4			1	3	1	0																1	5	0	0	0		0		0		0		0
2
2	0	0	0	0				1				3	2	3	3			1	2		0																		0	0	0		1	1	0		0		0
1	0	0	0	0				1				1	1					1	2	1	2																		0	0	0		0		0		0		1
1								1		2		1	3					1	4	0																			0	0									1
2	0			0		4		1		3	1	1	3					1	3	0																													1
2	0	0	0	0		2	4	1		2	2	1	3					1	5	0	2																		0	0									1
1
1	0	1	0	0		4	1	0		3	1	2	3	2				1	4	1	0																1	3	0	0	1	1	0		1	2	0		1
1	0	0	0	0		7	5	1	2	1	1	2	1	2				1	2	0	0																2	4	1	1	1	1	1	1	0		0		1
2	0	0	0	0				0				3	1	3	4			1	4	1	0																1	2	0	0	1	1			0		0		0
1
1
2
2	0	0	0	0																																			0
1	0	0	0	0
1	0	0	0	0		8	5	0	2	1	1	1	3					1	4	0	0																1	1	0	0	0		0		0		0		0
1	0	0	0	0				0	1	2	1	1	3					1	3	0	0																1	3	0	0	0		0		0		0		0
2																																						8
1	1	1	1	1		1	1	1	1	1	1	1	1
2	0	0	0	0		1	1	0	2	2	2	1	1					1	3	1	1	1	1														2		1	1	1		1		1		1		1
1	0	0	0	0		6	5	0	3	1	1	1	1					1	3	1	0																1	1	0	0	1	1	1	1	0		0		0
1	0	1		0		4	1	0	2	3	1	1	1					1	3	1	0																1	3	0	0	1	1	0		1		0		0
1	0	0	0	0			5	1		1	1	2	2	3				1	2	1	0																1	2	0	0	0		0		0		0		0
2	0	0	0	0		2	5	0	1	3	1	1	1					1	3	1	0																1	2	0	0	1	1	1	1	0		0		0
1	0	0	0	0		4	5	0		3	1	1	2					1	2	1	2																1	1	0	0	1	2	0		1	2	0		1
2	0	0	0	0		4	5	1	1	1	1	2	2	2				1	2	1	1							1									1	3	0	0	1	1	0		1	1	1	1	1
2	0	0	0	0		2	5	0	2	3	1	1	3					1	3		0																1	1	0	0	0		0		0		0		0
1	0	0	0	0		3	5	0	3	3	1	1	4					1	3	0	2																1	2	0	0	1	1	0		0		0		0
1	0	0	0	0		4	5	1	1	3	1	1	1					1	3	1	0																1	2	0	0	1	1	0		0		0		1
2	0	0	0	0		3	5	0		2	1	1	2					1	2	0	0																1	3	0	0	1	1	1	1	0		0		0
1	0		0	0		4	5	1	2	3	1	1	2					1	2	1	0																1	2	0	0	1	1	0		0		0		0
1	0	0	0	0		4	5	1	1	3	1
2	0	0	0	0		5	2	1	2	3	1
2	0	0	0	0		4	2	1	1	3	1	4	1	1	2	2		0			0																2	1	0	0	0		0		0		0		1
1	0	0	0	0		5	5	1	1	3	1	1	1					1	3	1	0																1	3	0	0	1	1	1	1	1	1	0		0
1	0	0	0	0		5	5	0	1	1	1	1	2					1	2	1	0																1	4	1	0	1	1	1	1	0		1	1	0
1	0	0	0	0		5	5	1	1	1	1	1	2					1	2	0	0																1	3	0	0	1	1	0		0		0		0
1	0	0	0	0		5	5	0	3	2	1	1	1					1	3	1	0																1	1	0	0	1	1	1	1	1	2	1	2	1
1	0	0	0	0		5	5	0	3	3	1	1	2					1	2	1	0																1	2	0	0	1	1	0		0		0		1
1	0	0	0	0		5	5	0	1	1	1	2	1	2				1	3	1	0																1	4	0	0	0		0		0		0		0
1	0	0	0	0		5	1	0	2	3	1	2	2	2				1	3	1	0																1	1	1	0	1	1	1	1	0		0		0
2	0	0	0	0		6	5	0		1	1	1	2					1	3	1	2																1	3	0	0	1	1	1	1	1	1	0		1
2	0	0	0	0		5	5	0	8	3	1	3	1	2	3			1	2	1	0																1	1	0	0	1	1	0		1	1	0		0
1	0	0	0	0		4	2	1	1	1	1	1	3					1	3	0	1	2	2	2	2	2	2	2	2	2	2	1	2	2			1	4	0	0	1	1	1	1	0		0		1
1	0	1	0	0		5	5	1	1	3	1	1	1					1	3	1																	1	3	0	0	1	1	1	1	0		0		1
1	0	0	0	0		5	2	1	2	3	1	1	2					1	2	1	0																1	3	0	0	1	1	0		0		0		1
2	0	0	0	0		4	5	0	1	3	1	1	2					1	3	1	0																1	1	0	0	0		0		0		0		1
1	0	0	0	0		3	5	0	2	3	1	1	3					1	2	1	0																1	2	0	0	1	1	0		0		0		1
1	0	1	0	0		4	5	0	5	3	1	1	1					1	2	1	0																1	3	0	0	1	1	0		0		0		1
2	0	0	0	1		3	1	1	2	3	1	1	2					1	3	1	0																1	3	0	0	0		0		0		0		0
1	0	0	0	0		4	1	0	3	1	1	3	2	3	4			1	2	1	0																1	3	0	0	1	1	0		0		0		1
1	0	0	0	0		5	5	0	1	1	1	1	3					1	2	0	0																1	1	0	0	0		0		0		0		0
2	0	0	0	0		6	2	0	2	1	1	1	2					1	2	1	0																1	8	0	0	1	1	1	1	1	1	0		1
2	0	0	0	0		6	3	0	3	3	1	1	3					1	2	1	0																1	1	0	0	0		0		0		0		0
1	0	0	0	0		5	5	0	1	3	1	1	1					1	3	1	0																1	1	0	0	1	2	0		0		0		0
2	0	0	0	0		5	2	0	3	3	1	2	2	2				1	2	1	0																2	4	0	0	1	1	0		1	1	0		1
1	0	0	0	0		5		0	2	3	1	2	2	4				1	3	1	0																1	1	0	0	1	1	0		1	1	0		1
1	0	0	0	0		5	2	0	1	1	1	1	3					1	1	0	0																1	2	0	0	0		0		0		0		1
1	0	0	0	0		5	5	0		1	1	1	1					1	3	1	0																1	2	0	0	1	1	0		0		0		0
2	0	0	0	0		5	2	0	3	1	1	1	3					1	3	0	0																1	8	0	0	1	1	1	1	1	1	0		0
1	0	0	0	0		5	2	0	2	3	1	1	3					1	2	0	0																1	2	0	0	1	1	0		0		0		0
1	0	0	0	0		6	5	0	9	2	1	1	2					1	3	0	0																1	2	0	0	1	1	0		1	1	1	1	0
2	0	0	0	0		5	5	0	1	1	1	3	1	2	3			1	3	1	0																1	3	0	0	0		1	1	0		0		1
1	0	0	0	0		5	5	1		3	1	1	3					1	3	0	0																1	1	0	0	1	1	0		0		0		1
1	0	0	0	0		5	5	0	3	1	1	2	2	3				1	3	1	1						1										1	2	0	0	0		0		0		0		0
1	0	0	0	0		5	5	1		3	1	1	3								0																1	3	0	0	1	1	1	1	0		0		1
1	0	0	0	0		6	5	0	1	1	1	1	3					1	3	1	0																1			0	1	1	1		0		0		1
1	0	0	0	0		6	5	0	1	1	1	1	3					1	2	1	0																1	2	0	0	0		0		0		0		0
1	0	0	0	0		5	5	0	1	1	1	2	2	3				1	2	1	0																2	8	0	0	1	1	0		1	2	0		1
1	0		0	0		5	5	1	2	2	1	1	2					1	4	1	0																1	1	0	0	0		1	1	0		0		1
2	0	0	0	0		5	5	0	4	1	1	2	2	3				1	3	1	0																2	6	0	0	1	1	1	1			0		0
2	0	0	0	0		6	5	1	2	3	1	1	2					1	3	1	2																1	1	0	0	1	1	1	1	0		0		1
1	0	0	0	0		6	5	0	1	3	1	2	3	3				1	3	0	0																1	1	0	0	0		1	1	0		0		1
1	0	0	0	0		5	5	0	2	3	1	2	1	3				1	2	1	0																1	1	0	0	0		0		0		0		0
1	0	0	0	0		5	3	1	1	1	1	1	2					1	2	0	2																1	1	0	0	1	1	1	1	0		0		1
2	0	0	0	0		6	2	0	2	3	1	2	3	3				0			0																1	2	0	0	1	2	0		1	2	0		0
1	0	0	0	0		5	5	1	2	1	1	2	1	1				1	2	1	0																1	1	0	0	1	2	0		1		0		1
1	0	0	0	0		5	3	0		3	1	1	1					1	3	1	0																2	1	0	0	0		0				0		1
1	0	0	0	0		4	5	0	4	4	2	3	2	2	3			1	2	1	0																1	1	0	0	1	1	1	1	1	1	1	1	1
1	0	0	0	0		6	5	1	1	3	4	1	2					1	4	1	1	2	2	2	2	2	2	1	2	2	2	1	2	2			1	3	0	0	1	1	1	1	0		0		0
1	0	0	0	0		6	1	0	6	1	1	2	2	3				1	3	1	0																1	4	0	0	1	1	0		1	1	0		0
2	0	0	0	0		6	2	0	2	1	1	1	2					1	4	1	0																1	4	0	0	1	1	0		0		0		1
1	0	0	0	0		5	5	0	2	3	1	2	3	3				1	3	1	0																1	2	0	0	1	1	1	1	0		0		1
1	0	0	0	0		5	2	1	1	3	1	1	2					1	2	1	0																1	5	0	0	1	2	0		0		0		1
2	0	0	0	0		6	1	0	2	3	1	1	1					1	2	1	0																1	2	0	0	1	1	0		0		1	1	0
1	0	0	0	0		6	5	0	2	3	1							1	4	1	0																1	2	0	0	0		0		0		0		1
2	0	0	0	0		5	5	1	1	1	1	1	2					1	5	1	2																1	3	0	0	1	1	1	1	0		0		0
1	0	0	0	0		5	5	0	1	1	1	2	1	1				1	3	1	0																1	1	0	0	1	1	0		0		0		0
1	0	0	0	0		6	5	0	2	3	1	1	3					1	3	0	1	2	2	2	2	2	2	1	2	2	2	1	2	2			2	2	0	0	1	1	1	1	0		0		1
1	0	0	0	0		4	5	0	6	1	1	1	1					1	3	1	0																1	1	0	0	1	1	0		1	1	0
1	0	0	0	0		5	5	0	1	3	1	2	1	1				0			2																1	3	0	0	0		1	1	0		0		0
1	0	0	0	0		5	5	0	3	2	1	1	2					1	3	1	0																1	2	0	0	1	1	0		1	1	0		1
1	0	0	0	0		4	5	1	1	3	1	1	2					1	3	1	1	2	2	2	2	2	2	1	2	2	2	1	2	2			1	3	0	0	1	1	1	1	0		0		1
1	0	1	0	0		6	5	1	1	3	1	1	1					1	4	1	0																1	2	0	0	0		0		0		0		1
1	0	0	0	0		6	5	0	2	3	1	1	3					1	4	0	1							1				1					1	2	0	0	1	1	1	1	1	1	0		0
2	0	0	0	0		4	5	0	1	2	1	1	2					1	3	0	1	2	2	2	2	2	1	2	2	2	2	2	2	2			1	3	0	0	1	1	0		0		0		0
1	0	0	0	0		6	5	1	2	2	1	1	2					1	3	0	0																1	2	0	0	1	1	0		0		0		0
1	0	0	0	0		6	5	1	1	2	1	1	2					0			0																1	1	0	0	0		0		1	2	1	2	1
2	0	0	0	0		5	5	0	2	4	1	1	2					1	4	1	0																2	6	1	0	1	1	1	1	0		0		0
1	0	0	0	0		6	5	0	3	2	4	1	3					1	3	1	1	2	2	2	2	2	2	2	2	2	2	1	2	2			1	3	0	0	1	1	1	1	0		0		0
1	0	0	0	0		5	5	0	1	3	1	1	1					1	3	1	0																1	1	0	0	1	2	0		0		0		0
2	0	0	0	0		5	5	1	1	2	1	1	2					1	2	1	2																1	2	0	0	1		1		0		0		1
1	0	0	0	0		6	5	0		2	1
1	0	0	0	0		5	5	0	2	3	1	1	2					1	2	1	0																1	1	0	0	0		0		0		0		1
1	0	0	0	0		5	5	0		2	1	1	2					1	1	0	0																1	1	0	0	1	2	0		1	1	0		0
1	0	0	0	0		6	5	0	10	2	1	1	2					1	2	0	0																1	2	0	0	0		1		1		1		1
2	0	0	0	0		6	5	0		3	1	2	2	3				1	4	1	0																1	1	0	0	0		0		0		0		0
1	0	0	0	0		5	5	1	3	1	1	1	3					1	3	0	0																1	1	0	0	0		0		0		0		0
2	0	0	0	0		6	5	0	3	1	1	1	1					1	3	1	2																1	2	0	0	1	1	1	1	1	1	0		0
2	0	0	0	0		5	5	0	5	3	1	2	1	2				1	2	0	0																1	1	0	0	1	2	0		0		0		1
1	0	0	0	0		5	5	0	1	3	1	1	1					1	3	1	0																1		0	0	1		1	1	0		0		0
1	0	0	0	0		5	5	0	1	1	1	1	2					1	3	1	0																1	2	0	0	1	1	0		1	1	0		0
2	0	0	0	0		5	2	0	2	3	1
2	0	0	0	0		5	2	0	2	3	1	1	1					1	2	1	0																1	8	0	0	1	1	1	1	1		0		1
2	0	1	0	0		6	5	0	2	3	1	1	3					1	3	0	0																1	3	0	0	0		0		0		0		0
2	0	0	0	0		5	5	0	3	1	1	2	3	3				1	2	0	0																1	2	0	0	0		0		0		0		0
1	0		0	0		6	2	0	2	3	1	2	1	2				1	2	1	0																1	3	0	0	1	1	1	1	1	1	0		1
1	0	0	0	0		6	5	0	2	1	1	1	1					1	3	1	0																1	3	0	0	0		0		0		0		0
1	0	0	0	0		6	5	0	1	1	1
2	0	0	0	0		4	2	0	2	2	1	2	3	3				1	3	1	0																1	1	0	0	0		0		0		0		1
2	0	0	0	0		4	5	0	2	3	1	2	1	2				1	2	1	1							1									1	1	0	0	0		0		1	1	0		1
1	0	0	0	0		5	5	0	2	3	1	5	1	1	1	1	1	1	1	0	0																1	1	0	0	1	1	0		1	1	0		0
1	0	0	0	0		5	2	0	2	1	2	2	2	3				1	3	1	0																1	1	0	0	1	1	1	1	0		0		0
1	0	0	0	0		6	5	0		1	1	1	2					1	3	1	0																1	1	0	0	0		0		0		0		0
2	0	0	0	0		6	5	0	1	1	1	1	2					1	4	1	0																1	1	0	0	0		0		0		0		1
1	0	0	0	0		4	5	0	1	1	1	2	3	3				1	2	0	0																1	2	0	0	1	1	1	1	1	1	0		0
1	0	0	0	0		5	2	1	1	1	1	1	1					1	3	1	2																1	3	0	0	1	1	0		0		0		1
2	0	0	0	0		5	5	1	1	3	1	2	1	2				1	2	1	0																1	1	0	0	1	1	0		0		0		1
2	0	0	0	0		5	5	0		1	1	2	2	3				1	2	1	0																1	8	0	0	0		0		0		0		0
2	0	0	0	0		6	5	0	1	1	1	3	1	1	2			1	4	1	0																2	8	1	0	1	1	1	1	1	1	1	1	0
2	0	0	0	0		6	2	1	1	3	1	4	1	2	2	4		1	5	1	2																1	3	0	0	1	1	1	1	1	1	1	1	1
1	0	0	0	0		5	5	0	1	1	1	2	3	3				1	4	0	0																1	2	0	0	0		0		0		0		0
2	0	0	0	0		5	5	0	1	1	1	3	3	3	3			1	4	0	1							1									1	2	0	0	0		1	1	0		0		0
1	0	0	0	0		5	5	0	5	1	1	1	4					1	2	0	0																1	1	0	0	0		0		0		0		0
2	0	0	0	0		5	5	0	1	1	1	1	3					1	3	0	0																1	1	0	0	0		0		0		0		0
2	0	0	0	0		5	5	0	11	1	1	1	3					1	3	0	0																1	1	0	0	0		0		0		0		1
1	0	0	0	0		5	5	0		3	1
1	0	0	0	0		6	5	0	1	1	1	1	3					1	3	0	0																1	1	0	0	0		0		0		0		0
1	0	0	0	0		5	1	1	2	3	1	1	2					1	4	1	2																1	1	0	0	0		0		0		0		1
2	0	0	0	0		5	5	0	3	3	1	1	3					1	4	1																	1	1	0	0	1	1	1	1	0		0		0
1	0	0	0	0		6	5	0	1	3	1	1	3					1	4	0	0																1	1	0	0	0		0		0		0		1
2	0	0	0	0		6	5	0	1	1	1	3	1	2	2			1	3	1	0																1	2	0	0	0		1	1	0		0		0
2	0	0	0	0		5	3	0	2	2	1	1	3					1	3	0	0																1	1	0	0	0		0		0		0		1
1	0	0	0	0		5	5	0	1	3	1	1	3					1	4	0	0																1	1	0	0	1	2	0		0		0		1
1	0	0	0	0		6	5	0	2	1	1	1	3					0			0																1	1	0	0	1	1	0		1	1	0		0
1	0	0	0	0		5	5	0	4	1	1	1	2					1	4	0	0																1	1	0	0	0		0		0		0		1
1	0	0	0	0		5	2	0	3	3	1	2	2	2				1	3	1	1							1									1	4	0	0	1	1	1	1	0		0		0
1	0	0	0	0		3	1	1	1	3	1	4	2	3	3	4		1	2	1	2																1	3	1	0	1	1	1	1	1	1	1	1	1
1	0	0	0	0		6	5	0	1	2	1	2	2	3				1	3	0	0																1	4	0	0	1	1	0		1	1	0		0
2	0	0	0	0		5	1	0	3	1	1	1	2					1	1	0	0																1	1	0	0	0		1	1	1		0		0
2	0	0	0	0		6	2	0	11	1	1	1	3					1	3	1	0																1	1	0	0	1	1	1	1	0		0		0
2	0	0	0	0		6	5	0	5	3	1	2	2	3				1	3	0	2																1	3	0	0	1		0		0		0		0
2	0	0	0	0		6	5	0	11	1	1	1	3					1	4	1	1	2	2	2	2	2	2	1	2	2	2	1	2	2			1	2	0	0	0		1	1	0		0		1
1	0	0	0	0		5	5	0	1	1	1	1	3					1	3	0	0																1	1	0	0	0		0		0		0		0
2	0	0	0	0		5	5	0	1	3	1	1	1					1	4	1	0																1	1	0	0	0		1	2	0		0		1
2	0	0	0	0		4	5	0	1	4	1	1	3					1	3	0	0																1	5	0	0	1	1	0		0		0		0
2	0	0	0	0		5	2	0	3	1	1	1	3					1	3	0	0																1	3	0	0	1	1	1	1	0		0		1
1	0	0	0	0		5	5	0	1	1	1	1	2					1	2	1	0																1	3	0	0	1	1	0		1	1	1	1	0
1	0	0	0	0		6	2	0	2	2	1	1	1					1	2	1	0																1	2	0	0	1	1	1	1	1	1	1	1	1
1	0	0	0	0		6	5	0	1	3	1	1	2					1	2	1	0																1	2	0	0	1	1	0		1	1	1	1	0
1	0	0	0	0		4	5	1	2	3	1	1	3					0			0																1	2	0	0	1	1	0		0		0		1
1	0	0	0	0		5	5	0	1	2	1	1	1					1	2	1	0																1	2	0	0	1	1	0		1	1	1	1	1
1	0	0	0	0		5	5	0	1	1	1	1	2					1	4	1	0																1	2	0	0	0		0		0		0		1
1	0	0	0	0		5	5	0	3	1	1	1	3					1	3	0	0																1	1	0	0	0		1	2	0		0		0
1	0	0	0	0		5	2	0	1	1	1	1	2					1	3	1	0																1	1	0	0	0		0		0		0		0
1	0	0	0	0		6	5	0	1	1	1	1	3					1	3	0	0																1	4	0	0	0		1	1	1	1	0		0
2	0	0	0	0		5	5	1	1	2	1	1	4					1	4	0	0																1	3	0	0	0		0		0		0		0
2	0	0	0	0		5	5	0	1	1	1	1	4					1	3	0	0																1	4	0	0	0		0		0		0		0
2	0	0	0	0		4	5	0	1	1	1	1	3					1	4	0	0																1	3	0	0	0		0		0		0		0
1	0	0	0	0		5	5	0	6	3	1	1	2					1	2	1	0																1	3	0	0	1	1	1	1	1	1	1	2	0
1	0	0	0	0		6	5	0	1	3	1	1	3					1	2	1	0																1	2	0	0	1	1	0		1	1	0		1
1	0	0	0	0		6	5	0	1	1	1	1	2					1	3	0	0																1	8	0	0	1	1	1	1	0		0		1
1	0	0	0	0		6	5	0	4	3	1	3	1	2	3			1	3	1	0																2	6	1	0	1	1	1	1	1	1	0		1
2	0	0	0	0		5	2	0	2	1	1	2	2	2				1	4	0	0																1	4	0	0	1	1	0		1	1	0		0
1	0	0	0	0		5	5	0	1	3	1	1	3					1	3	0	0																1	3	0	0	1	1	0		0		0		0
1	0	0	0	0		6	5	0	1	1	1	2	2	3				1	4	1	1							1									1	8	0	0	1	1	0		0		0		0
1	0	0	0	0		6	5	0		2	1	1	3					1	3	0	0																1	2	0	0	0		1	1	0		0		0
1	0	0	0	0		6	5	1	1	2	1	1	2					1	3	1	0																1	3	0	0	1	1	0		0		0		1
1	0	0	0	0		5	2	0	1	3	1	1	3					1	2	0	0																1	1	0	0	0		0		0		0		0
1	0	0	0	0		5	1	1	1	3	1	1	2					1	2	1	0																1	3	0	0	0		1	1	0		0		0
2	0	0	0	0		5	1	0	2	1	1	2	1	1				1	4	1	0																1	2	0	0	0		1	1	0		0		1
1	0	0	0	0		6	5	1	1	3	1	1	3					1	3	1	0																1	1	0	0	0		0		0		0		1
2	0	0	0	0		5	2	0	2	3	1	1	3					1	3	1	0																1	4	0	0	0		0		0		0		0
2	0	0	0	0		5	2	0	2	2	1	4	2	2	3	3		1	3	1	0																1	1	0	0	1	1	1	1	0		0		0
2	0	0	0	0		6	5	0	2	1	1	1	3					1	2	0	1	2	2	2	2	2	2	2	2	2	2	1	2	2			1	3	0	0	1	1	0		1	1	0		0
1	0	0	0	0		6	5	0	2	3	1	2	2	2				1	2	0	1							1				1					2	3	0	0	1	1	0		1	1	1	1	1
2	0	0	0	0		5	5	0	3	1	1	1	3					1	2	0	0																1	8	0	0	1	1	1	1	0		0		0
1	0	0	0	0		5	1	0	2	1	1	1	2					1	2	0	0																1	3	0	0	1	1	1	1	0		0		1
1	0	1	0	0		8	2	1	2	3	1	1	1					1	2	1	2																1	2	0	0	0		1	1	1	1	0		1
1	0	0	0	0		6	5	1	1	3	1	1	2					1	3	1	0																1	1	0	0	0		0		0		0		0
2	0	0	0	0		5	2	0	2	1	1	1	1					1	3	1	0																2	3	0	0	1	1	0		1	1	1	1	1
1	0	0	0	0		5	2	0	2	1	1	1	2					1	2	1	2																1	3	0	0	0		1	1	0		0		0
1	0	0	0	0		6	5	1	2	3	1	3	1	1	3			1	4	1	1	2	2	2	2	2	2	1	2	2	2	1	2	2			2	3	1	0	1	1	0		0		0		1
2	0	0	0	0		6	5	0	1	3	1	2	2	3				1	4	1	0																1	4	0	0	1	1	0		0		0		1
1	0	0	0	0		5	2	0	1	1	1	2	3	3				1	4	0	0																1	1	0	0	0		0		0		0		1
1		0	0	0		5	2	0	6	1	1	2	3	3				1	3	1	0																1	8	0	0	1	1	1	1	0		0		0
2	0	0	0	0		5	5	0		1	1	1	3					1	3	0	0																1	1	0	0	0		0		0		0		0
1	0	0	0	0		6	5	0	1	3	1	1	2					1	4	1	0																1	3	0	0	1	1	0		0		0		0
2	0	0	0	0		5	5	0	2	3	1	1	2					1	4	1	0																1	2	0	0	1	1	0		0		0		1
2	0	0	0	0		6	5	0	5	1	1	2	2	3				1	2	1	0																1	1	0	0	1	1	0		1	2	0		0
1	0	0	0	0		6	1	0	2	2	1	2	1	1				1	4	1	1											1					1	3	0	0	1	1	1	1	1	1	0		1
1	0	0	0	0		6	5	0	1	1	1	1	1					1	3	1	0																1	1	0	0	0		0		1	1	0		0
1	0	0	0	0		5	5	1	1	3	1	1	3					1	3	0	0																1	2	0	0	0		1	1	0		0		0
1	0	0	0	0		5	5	0	1	1	1	1	2					1	3	1	0																1	3	0	0	1	1	1	1	1	1	0		1
1	0	0	0	0		5	5	0	2	3	1	1	2					1	4	0	0																1	3	0	0	0		0		0		0		1
1	0	0	0	0		5	2	0	2	3	1	2	1	2				1	3	1	0																1	2	0	0	1	1	0		1	1	0		1
1	0	0	0	0		5	1	0	1	3	1	1	3					1	3	1	0																1	3	0	0	0		0		0		1	1	0
1	0	0	0	0		5	2	0	1	3	1	1	1					1	3	1	1											1					1	2	0	0	1	1	1	1	1	1	0		0
2	0	0	0	0		6	2	0	1	1	1	1	3					1	4	0	0																1	2	0	0	1	1	1	1	1	1	1	1	1
1	0	0	0	0		6	5	0	2	3	1	1	2					1	3	1	0																1	5	0	0	1	1	0		1	1	1	1	1
2	0	0	0	0		4	1	0	1	3	1	1	2					1	2	1	0																1	1	0	0	0		0		1	1	0		1
1	0	0	0	0		5	5	0	4	1	1	1	2					1	4	1	0																1	4	0	0	0		0		0		0		1
1	0	0	0	0		6	5	0	1	3	1	1	3					1	4	1	0																1	2	0	0	0		0		0		0		1
1	0	0	0	0		6	5	0	1	3	1	1	1					1	3	1	1											1					1	4	0	0	0		0		0		0		1
1	0	0	0	0		5	2	0	2	1	1	3	1	2	2			1	3	1	0																1	2	0	0	1	1	1	1	0		0		1
1	0	0	0	0		6	5	0	1	1	1	1	2					1	2	1	0																1	2	0	0	0		0		1	1	0		1
2	0	0	0	0		6	1	0	1	1	1	1	1					1	3	1	0																1	1	0	0	0		1	2	1	2	0		0
1	0	0	0	0		6	5	0	5	1	1	3	1	2	2			1	5	1	0																1	5	0	0	1	1	0		1	1	0		0
1	0	0	0	0		5	5	0	1	2	1	2	2	3				1	4	0	0																1	1	0	0	0		0		0		0		0
1	0	0	0	0		5	5	0	2	3	1	1	3					1	3	0	0																1	2	0	0	1	1	1	1	0		0		1
2	0	0	0	0		5	5	0	1	1	1	3	1	2	2			1	3	1	0																2	2	0	0	0		1		0		0		0
1	0	0	0	0		6	5	0	2	4	1	1	2					1	3	1	0																1	1	0	0	0		0		0		0		1
1	0	0	0	0		6	5	0	1	1	1	2	2	3				1	3	1	0																1	3	0	0	1	1	0		0		0		1
1	0	0	0	0		5	2	0	2	3	1	1	2					1	4	1	0																1	1	0	0	1	1	1	1			0		0
2	0	0	0	0		5	5	0		1	1	1	2					1	3	1	0																1	2	0	0	1	1	1	1	1	2	0		0
1	0	0	0	0		6	2	0	3	1	1	1	2					1	3	1	0																1	5	0	0	1	1	0		0		0		0
1	0	0	0	0		5	5	0	2	3	1	2	2	2				1	3	1	0																1		0	0	1	1	1	1	1	1	0		0
1	0	0	0	0		5	5	1	1	3	1	1	2					1	4	0	0																1	3	0	0	1	1	1	1	0		0		0
1	0	0	0	0		5	2	0	2	1	1	2	3	3				1	3	0	0																1	8	0	0	1	1	0		0		0		0
1	0	0	0	0		6	5	0	1	3	1	1	3					1	3	0	0																1	1	0	0	0		0				0		1
1	0	0	0	0		5	5	0	1	3	1	1	3					1	2	1	0																1	4	0	0	1	1	1	1	0		0		1
1	0	0	0	0		5	1	0	1	1	1	1	2					1	2	1	0																1	1	0	0	0		0		0		0		1
1	0	0	0	0		6	5	0	1	1	1	1	2					1	3	1	0																1	3	0	0	0		1	1	0		1	1	1
1	0	0	0	0		5	3	0	2	3	1	1	1					1	1	1	0																1	3	0	0	1	1	1	1	1	1	0		1
2	0	0	0	0		6	1	0	2	3	1	1	1					1	2	1	0																1	2	0	0	1	1	1	1	1	1	1	1	1
1	0	0	0	0		6	5	0	1	3	1	1	3					0			0																1	2	0	0	1	1							0
2	0	0	0	0		6	5	0	4	1	1	1	2					1	4	1	0																1	2	0	0	0		0		0		0		1
1	0	0	0	0		5	5	0		1	1	1	3					1	3	0	0																1	1	0	0	0		0		0		0		0
1	0	0	0	0		6	2	0	1	1	4	1	4					1	3	0	0																1	5	0	0	1	1	1	1	0		0		0
1	0	0	0	0		5	1	1	1	1	2	2	1	2				1	2	1	0																1	1	0	0	0		0		0		0		1
1	0	0	0	0		6	5	0		3	1	1	2					1	3	1	2																1	1	0	0	1		0		0		1		1
1	0	0	0	0		6	5	0	2	3	1	1	3					1	3	0	0																1	2	0	0	1	1	1	1	0		0		0
1	0	0	0	0		5	5	0		2	1	1	1					1	2	0	0																1	2	0	0	1	1	1	1	0		0		0
2	0	0	0	0		6	5	0	1	2	1	1	3					1	2	0	2																1	1	0	0	0		0		1	2	0		1
1	0	0	0	0		6	3	0	2	3	2	2	1	2				1	2	1	0																1	1	0	0	1	1	0		0		0		0
1	0	0	0	0		5	5	0	1	1	1	1	3					1	3	0	0																1	1	0	0	0		0		0		0		0
1	0	0	0	0		6	2	0	2	3	1	1	2					1	4	1	0																1	1	0	0	1	2	1	2	0		0		0
1	0	0	0	0		5	2	0	1	2	1	1	3					1	3	0	0																1	3	0	0	1	1	0		1	2	0		1
1	0	0	0	0		5	5	0	2	1	1	1	3					1	2	0	0																1	3	0	0	1	1	0		0		0		0
1	0	0	0	0		6	5	0		1	1	2	2	3				1	2	1	0																1	2	0	0	1	1	1	1	1	1	0		0
1	0	0	0	0		6	5	0
1	0	0	0	0		6	5	0	2	1	1	1	1					1	3	1	0																1	1	0	0	1	2	0		0		0		1
1	0	0	0	0		5	2	0	2	1	1	3	1	1	2			1	2	1	0																1		0	0	1		1		1		0		1
1	0	0	0	0		5	2	0	1	1	1							1	2	0	0																		0	0	0		0		0		0		0
1	0	0	0	0		5	2	0	1	3	1	2	1	2				1	3	1	2																1	1	0	0	1	1	1	1	0		0		1
2	0	0	0	0		5	5	0	2	3	1
1	0	0	0	0		6	5	0	2	3	1	2	1	2				1	3	1	0																1	3	0	0	1	1	0		1	1	0		0
1	0	0	0	0		6	2	0	1	1	1	2	1	2				1	2	1	1	2	2	2	2	2	2	2	2	2	2	2	2	2			1	3	0	0	1	1	1	1	1	1	0		0
1	0	0	0	0		6	5	0	1	2	1	1	3					1	3	0	0																1	1	0	0	1	2	0		1	2	0		0
1	0	0	0	0		5	5	0		2	1
1	0	0	0	0		5	5	0		1	1	1	3					1	3	0	1											1					1	3	0	0	0		0		0		0		0
1	0	0	0	0		6	5	0	5	1	1	1	2					1	3	1	0																1	2	0	0	1	1	0		0		0		0
1	0	0	0	0		6	5	0	1	3	1	1	2					1	3	0	0																1	1	0	0	0		0		0		0		0
1	0	0	0	0		6	5	0	11	1	1	1	4					1	3	0	2																1	2	0	0	0		0		0		0		1
1	0	0	0	0		6	5	0	1	3	1	1	1					1	3	1	0																1	2	0	0	1	1	0		1	1	0		1
2	0	0	0	0		6	5	1	2	3	4	2	3	3				1	4	1	0																1	2	1	0	1	1	0		1	1	1	1	1
2		0	0	0		6	5	1	2	1	1	1	1					1	3	1	0																1	1	0	0	0		0		0		0		1
1	0	0	0	0		5	5	1	2	3	1	3	1	2	3			1	4	1	0																1	4	0	0	1	1	1	1	1	1	1	1	0
2	0	0	0	0		5	5	0	1	3	1	1	1					1	3	1	0																1		0	0	1	2	0		0		0		0
2	0	0	0	0		5	3	1	1	2	1	1	1					1	4	1	0																1		0	0	0		0		0		0		1
2	0	0	0	0		5	5	0	3	1	1	1	1					1	2	1	0																1	1	0	0	0		0		1	2	1	2	1
2	0	0	0	0		5	2	0	3	3	1	1	4					1	3	0	1	2	2	2	2	2	2	2	2	1	2	2	2	2			1	1	0	0	0		0		0		0		0
1	0	1	0	0		7	2	1	6	3	1
1	0	1	0	0		8	2	1	2	3	1	1	1					1	2	1	2																1	2	1		1	1	0		1	1	0		1
1	0	1	0	0		8	2	1	1	3	1
1	0	0	0	0		6	5	0	2	2	2
1	0	0	0	0		6	5	0		1	1	1	3					1	3	0	0																1	4	0	0	1	1	0		0		0		0
1	0	0	0	0		5	1	0	2	1	1	1	1					1	4	1	0																1	2	0	0	0		1		1	1	0		0
2	0	0	0	0		5	1	0	2	1	1	1	2					1	3	1	0																1	1	0	0	0		1	1	0		0		0
1	0	0	0	0		6	5	0	3	1	1	2	2	3				1	3	1	0																1	8	0	0	0		0		1	1	1	1	0
1	0	0	0	0		5	1	0	1	3	1	1	1					1	2	1	0																1	1	0	0	0		0		0		0		1
2	0	0	0	0		5	2	0	3	1	1	2	2	3				0			0																1	1	0	0	1	1	0		0		0		0
1	1	0	0	0		5	5	0	3	3	1	1	2					0			0																1	2	0	0	0		0		0		0		1
1	0	0	0	0		6	2	0	1	1	1	1	2					1	2	0	0																1	2	0	0	1	1	1	1	0		0		1
2	0	0	0	0		6	5	0	1	1	1	1	4					1	3	0	0																1	8	0	0	1	1	0		0		0		0
2	0	0	0	0		5	5	0		3	1
1	0	0	0	0		6	5	0	1	3	1	1	1					1	2	1	0																1	2	0	0	1	1	1	1	0		0		1
1	0	0	0	0		5	5	0	3	1	1
2	0	0	0	0		5	5	0	1	3	1	1	3					1	3	0	0																1	1	0	0	0		0		1	2	0		1
1	0	0	0	0		6	5	0	1	1	1	1	1					1	5	1	2																1	2	0	0	1	1	1	1	1	1	0		1
1	0	0	0	0		5	5	0	3	1	1	1	3					1	2	0	0																1	2	0	0	0		0		1	1	0		0
1	0	1	0	0		5	2	1	2	1	1	1	1					1	3	0	0																1	3	0	0	1	1	0		0		0		0
2	0	0	0	0		6	5	0	2	2	1	1	2					1	3		0																1	3	0	0	0		1		1		1		0
1	0	0	0	0		5	5	0	1	1	1	1	3					1	3	0	0																1	3	0	0	1	1	0		0		0		1
2	0	0	0	0		3	2	1	2	1	1
2	0	0	0	0		4	1	0		4	1	1	1					1	3	1	0																1	3	0	0	1	1	0		0		0		1
1	0	0	0	0		5	2	0	2	1	1	1	2					1	2	1	0																1	3	0	0	1	1	1	1	1	1	0		1
2	0	0	0	0		5	2	0	2	1	1	1	2					1	2	1	0																1	2	0	0	0		0		0		0		0
1	0	0	0	0		6	5	0	3	2	1	1	2					1	4	1	0																1	1	0	0	0		0		0		0		1
2	0	0	0	0		6	5	0	4	1	1	1	3					1	3	0	0																1	1	0	0	1	1	0		0		0		0
1	0	0	0	0		6	5	0	3	1	1	1	3					1	3	0	0																1	1	0	0	0		1	2	0		0		0
1	0	0	0	0		4	1	0	1	3	1	1	1					0			0																1	1	0	0	1	1	0		1	1	0		0
1	0	0	0	0		6	5	0	1	1	1	1	1					1	4	1	0																		0	0	0		1	1	1		0		1
1	0	0	0	0		6	5	0		1	1	1	2					1	4	0	0																2	8	1	0	1	1	1	1	1	1	0		1
2	0	0	0	0		5	5	0	11	1	1	1	3					1	3	0	1							1									1	2	0	0	1	1	1	1	1	1	0		0
1	0	0	0	0		6	5	1	1	3	1	1	2					1	5	0	1							1									1	2	0	0	0		0		0		0		1
1	0	0	0	0		5	5	0	7	1	1	1	1					1	3	1	0																1	1	0	0	0		0		0		0		0
2	0	0	0	0		6	2	0	1	1	1	1	2					1	4	0	0																1	2	0	0	0		0		0		0		0
1	0	0	0	0		5	4	0	1	3	1	1	2					1	4	0	0																1	3	0	0	0		1	1	0		0		0
1	0	0	0	0		6	5	1	2	3	1	1	1					1	4	1	0																1	1	0	0	0		0		0		0		0
1	0	0	0	0		5	5	0	2	3	1	1	3					1	3	1	0																1	1	0	0	0		0		0		0		0
1	0	0	0	0		6	5	0		5	1	2	2	2				1	2	1	2																1	1	0	0	0		0		0		0		0
2		0	0	0		6	2	0	1	3	1	1	1					1	3	0	0																1	1	0	0	0		1	1	0		0		1
1	0	0	0	0		6	5	0	10	1	1	1	2					1	5	0	0																1	3	0	0	1	1	0		0		0		1
2	0	1	1	0		6	5	0	1	3	1	1	1					1	3	0	0																1	1	0	0	1	1	1	1	1		0		1
2	0	0	0	0		5	5	0	4	3	1
2	0	0	0	0		6	5	0	3	3	1	3	2	2				1	3	1	0																1	2	0	0	0		0		0				0
1	0	0	0	0		6	5	0	2	3	1	1	1					1	3	0	2																1	1	0	0	0		0		1	1	0		0
1	0	0	0	0		6	5	0	7	1	1	1	2					1	4	1	2																1	1	0	0	0		0		1	2	0		0
1	0	0	0	0		6	5	0	4	1	1	1	2					1	3	1	0																1	2	0	0	1	1	1	1	1	1	0		1
1	0	0	0	0		4	5	0	5	3	1	1	2					1	2	1	0																1	2	0	0	1	1	1	1	0		0		1
1	0	0	0	0		5	5	0		1	1	2	2	2				1	3	1	0																1	2	0	0	1		0		1		0		0
1	0	0	0	0		5	5	0		1	1	2	2	2				1	3	1	0																1	2	0	0	1		0		1		0		0
1	0	0	0	0		4	5	1	1	3	1	1	2					1	3	1	0																1	1	0	0	0		0		0		0		1
1	0	0	0	0		5	5	0	4	1	1	2	1	2				1	4	0	0																1	2	0	0	0		1	1	1	1	0		0
1	0	0	0	0		6	2	0	1	3	1	1	2					1	4	0	1																1	1	0	0	0		0		0		0		0
1	0	0	0	0		3	2	0	2	2	1	1	2					1	4	1	2																1	3	1		1		0		0		1		0
1	0	0	0	0		6	5	0	1	1	1	2	2	3				1	4	1	0																1	2	0	0	0		0		1	1	1	1	0
1	0	0	0	0		5	2	0	2	1	1	2	3	3				1		0	2																1		0	0	1	1	0		0		0		0
1	0	0	0	0		6	5	0		1	1	1	3					1	2	0	0																1	2	0	0	0		0		0		0		0
1	0	0	0	0		6	5	0		1	1	1	3					1	2	0	0																1	2	0	0	0		0		0		0		0
1	0	0	0	0		5	2	0	2	3	1
1	0	0	0	0		6	5	0	1	1	1	1	2					1	2	0	0																1	5	0	0	0		0		0		0		0
1	0	0	0	0		6	5	0	1	1	1	1	3					1	5	0	0																1	1	0	0	0		1	2	0		0		1
2	0	0	0	0		6	5	0	1	1	1	1	3					1	3	0	0																1	1	0	0	0		0		0		0		0
2	0	0	0	0		5	5	0	2	2	1
1	0	0	0	0		6	2	0	3	1	1
2	0	0	0	0		6	5	1	1	3	1	1	2					1	5	1	0																1	1	0	0	0		0		0		0		0
1	0	0	0	0		6	5	1	1	3	1	1	1					1	3	1	0																1	3	0	0	1	1	1		0		0		1
2	0	0	0	0		5	5	1	2	1	1	1	2					1	4	1	2																1	2	0	0	0		0		0		0		1
1	0	0	0	0		5	5	0			1	1	1					1	2	1	0																1	2	0	0	1	1	1	1	1				1
1	0	0	0	0		6	5	0	1	1	1	1	3					1	5	0	2																1	4	0	0	0		0		0		0		0
1	0	0	0	0		6	5	0	1	1	1	1	2					1	3	1	1											1					1	2	0	0	1	1	1	1	0		0		0
1	0	0	0	0		6	5	0	11	1	1	5	3	3	3	3	3	1	2	0	1	2	2	2	2	2	2	2	2	2	2	1	2	2			1	8	0	0	1	1	1	1	0		0		1
1	0	0	0	0		5	5	0	2	3	1	1	4					1	4	0	0																1	3	0	0	0		0		0		0		0
1	0	0	0	0		6	5	0	5	4	1	1	4					1	4	0	0																1	1	0	0	0		0		0		0		0
1	0	0	0	0		5	5	0	1	3	1	1	2					0			0																1	1	0	0	0		0		0		0		0
1	0	0	0	0		6	5	0	5	1	1	2	2	3				1	3	0	0																1	1	0	0	0		0		0		0		0
1	0	0	0	0		6	2	0	2	1	1	1	2					1	3	1	0																1	2	0	0	1	2	1	1	1	1	0		1
1	0	0	0	0		5	2	0	3	1	1	1	3					1	2	0	0																1	4	0	0	0		0		0		0		0
1	0	0	0	0		5	5	0	2	1	1	1	3					1	3	0	0																1	2	0	0	1	1	1	1	1	1	1	1	0
1	0	0	0	0		6	5	0	1	3	1	1	2					1	3	1	0																1	4	0	0	1	1	0		0		0		0
1	0	0	0	0		6	5	0	1	1	1	1	3					1	4	0	0																1	8	0	0	1	1	0		0		0		0
2	0	0	0	0		6	2	0	3	1	1	1	3					1	2	0	1	2	2	2	2	2	2	1	2	2	2	2	2	2			1	1	0	0	0		0		0		0		0
2	0	0	0	0		6	5	1	3	3	1	2	1	2				1	4	1	0																1	4	0	0	0		0		0		0		0
2	0	0	0	0		6	5	0		1	1	1	3					1	3	0	0																1	2	0	0	0		0		1	1	0		0
1	0	0	0	0		5	5	0	1	3	1	1	3					1	4	1	0																1	3		0	1	1	1	2	1	1	0		1
1	0	0	0	0		6	5	0	1	1	1	1	3					1	4	0	2																1	2	0	0	0		0		0		0		1
2	0	0	0	0		5	5	0	1	3	1	1	2					1	3	1	0																1	1	0	0	0		0		0		0		1
1	0	0	0	0		6	5	0	1	1	1	1	3					1	4	0	0																1	4	0	0	0		0		0		0		0
1	0	0	0	0		6	5	0	1	1	1	1	3					1	4	0	0																1	4	0	0	0		0		0		0		0
2	0	0	0	0		5	2	0	2	1	1	1	2					1	4	0	2																1	1	0	0	0		0		0		0		0
2	0	0	0	0		6	5	0	1	2	1	1	3					1	4	0	0																1	3	0	0	0		0		0		0		0
1	1	0	0	0		7	2	0	3	5	1	1	2					1	5	0	0																1	5	1	0	0		0		0		0		1
2	0	0		0		6	2	0	3	3	1	2	2	1				1	3	0	0																1	1	0	0	1	1	0		1	2	0		1
1	0	0	0	0		5	5	0	1	1	1	2	2	4				1	3	1	0																1	1	0	0	0		0		1	2	0		1
1	0	0	0	0		5	5	0	4	1	1	1	2					1	4	0	0																1	4	0	0	1	1	1	1	1	2	0		1
1	0	0	0	0		6	5	0	2	1	1	1	2					1	4	1	1	2	1	2	2	2	2	2	2	2	2	1	2	2			1	8	0	0	1	1	0		1	1	0		1
2	0	0	0	0		6	5	0	11	1	1	1	2					1	3	0	0																1	2	0	0	1	1	1	1	1	1	0		0
1	0	0	0	0		7	3	0	2	3	4	1	3					1	3	0	0																1	1	0	0	1	2	1	2	1	2	0		1
2	0	0	0	0		5	2	0	2	3	1	2	2	3				1	4	0	1	2	2	2	2	2	2	2	2	2	2	1	2	2			1	1	0	0	1	1	1	2	0		0		0
1	0	0	0	0		6	5	0	1	1	1	1	3					1	4	0	1	2	2	2	2	2	2	1	2	2	2	2		2			1	2	0	0	0		0		0		0		1
1	0	0	0	0		6	5	0	3	1	1	1	3					1	4	0	0																1	5	0	0	1	1	1	1	0		0		0
1	0	0	0	0		6	2	0	2	1	4	1	2					1	2	0	0																1	2	0	0	1	1	1	1	1	1	0		0
1	0	0	0	0		6	5	0	2	1	2	2	2	3				1	2	0	0																1	3	0	0	1	1	1	1	1	1	0		0
1	0	0	0	0		6	5	0	2	2	1	1	1					1	3	0	0																1	3	0	0	1	1	1	1	1	1	1	1	1
1	0	0	0	0		6	5	0	2	1	1	1	3					1	3	0	1							1									1	2	0	0	1	1	0		0		0		0
2	0	0	0	0		5	2	0	2	3	1	1	2					1	2	1	0																1	2	0	0	1	1	0		0		0		0
1	0	0	0	0		5	5	0	2	1	1	1	3					1	5	0	0																1	3	0	0	0		0		0		0		0
1	0	0	0	0		6	5	0	2	3	4	1	3					1	2	0	0																1	3	0	0	0		1	1	0		0		0
1	0	0	0	0		6	5	0	1	2	1	1	2					1	3	0	2																1	2	0	0	1	1	1	1	1	1	1	1	1
2	0	0	0	0		6	5	0	3	1	1	2	1	2				1	3	1	0																1	2	0	0	1	1	1	1	0		0		0
1	0	0	0	0		5	2	0	2	3	1	2	2	2				1	3	1	0																1	2	0	0	1	1	1	1	1	1	1	1	0
1	0	0	0	0		6	5	0	1	1	1	1	2					1	2	1	0																1	4	0	0	1	1	1	1	1	1	0		0
1	0	0	0	0		6	2	0	1	3	4	2	2	3				1	4	0	0																1	2	0	0	1		1		1	1	0		0
2	0	0	0	0		6	5	0		1	1	2	3	3				1	4	0	2																1	4	0	0	1		1		0		0		0
1	0	0	0	0		6	5	0	1	3	1	2	1	3				1	3	1	0																1	4	0	0	1	1	1	1	0		0		0
1	0	0	0	0		6	2	0	2	3	1	3	1	2	3			1	2	1	0																1	1	0	0	1	1	0		0		0		1
1	0	0	0	0		5	2	0	2	3	1	1	2					0			0																1	4	0	0	1	1	0		1	1	1	1	0
1	0	0	0	0		3	5	0	1	3	1	1	2					1	4	1	0																1	1	0	0	0		0		0		0		1
1	0	0	0	0		5	5	0	3	1	1	2	3	3				1	4	0	0																1	4	0	0	1	1	0		0		0		0
1	0	0	0	0		6	3	0	4	3	4	1	1					1	3	1	0																2	8	0	0	1	1	1	1	1	1	0		1
1	0	0	0	0		6	2	0	2	1	1	2	2	3				1	2	1	1											1					1	8	0	0	1	1	1	1	1	1	0		1
1	0	0	0	0		6	5	0	4	3	1	1	3					1	3	0	0																1	2	0	0	0		0		0		0		0
2	0	0	0	0		5	2	0	2	3	1	1	1					1	2	1	0																1	3	0	0	1	1	0		0		0		0
1	0	0	0	0		6	5	0	1	1	1	1	2					1	4	1	0																1	2	0	0	0		0		0		0		0
1	0	0	0	0		6	5	1	2	3	1	1	3					1	3	0	0																1	8	0	0	1	1	0		0		0		1
1	0	0	0	0		6	2	0	2	2	1	2	2	2				1	3	1	0																1	5	0	0	1	1	0		0		0		1
1	0	0	0	0		6	5	0	1	3	1	1	2					1	3	1	0																1	8	0	0	1	1	1	1	1	2	0		0
2	0	0	0	0		5	2	0	2	3	4	1	2					1	3	1	0																1	4	0	0	1	1	1	1	0		0		0
1	0	0	0	0		5	5	0	1	1	1	1	2					1	4	1	1							1				1					1	8	0	0	1	1	0		0		0		0
1	0	0	0	0		6	1	0	1	3	1	1	1					0			0																1	1	0	0	0		0		1	2	0		1
2	0	0	0	0		6	5	0	1	3	1	2	1	1				1	3	0	0																1	1	0	0	0		0		0		0		0
2	0	0	0	0		6	5	0	1	1	1	1	1					1	4	1	0																1	3	0	0	1	1	1	1	1	1	0		1
1	0	1	0	0		6	5	0	3	1	1	3	1	2	3			1	5	1	0																2	2	0	0	1	1	1	1	1	1	0		1
2	0	0	0	0		6	5	0	2	3	1	1	2					1	4	0	0																1		0	0	0		0		0		0		1
1	0	0	0	0		5	3	1	2	1	4	1	1					1	2	1	0																1	1	0	0	0		0		0		0		1
1	0	0	0	0		6	5	0	1	1	1	1	2					1	4	1	0																1	1	0	0	0		0		0		0		1
1	0	0	0	0		6	5	0	1	1	1	3	2	3	3			1	5	1	0																1	2	0	0	0		0		0		0		0
1	0	0	0	0		6	1	1	1	2	1	2	1	2				1	3	1	1											1					2	3	1	0	1	1	0		0		0		1
2	0	0	0	0		6	3	0	5	1	1	1	1					1	4	1	0																1	1	0	0	1	2	1	2	0		0		1
1	0	0	0	0		5	5	0	2	3	1	1	2					1	4	1	0																1	4	0	0	1	1	0		1	1	0		0
1	0	0	0	0		5	5	0	1	1	1	1	3					1	2	0	0																1	3	0	0	1	1	1	1	0		0		0
1	0	0	0	0		6	2	0	1	1	1	1	3					1	3	0	0																1	1	0	0	0		0		0		0		0
1	0	0	0	0		6	5	0	1	2	1	1	1					1	3	1	0																1	2	0	0	0		0		0		0		0
2	0	0	0	0		6	5	1	1	1	1	1	2					1	2	0	1	2	2	1	2	2	2	1	2	2	2	1	2	2			1	4	0	0	0		0		0		0		0
1	0	0	0	0		5	5	0	1	1	1	1	1					1	3	1	0																1	1	0	0	0		0		0		0		0
1	0	0	0	0		6	5	0	1	1	1	1	1					1	3	1	0																1	3	0	0	0		0		0		0		0
1	0	0	0	0		5	5	0		3	1	1	2					1	3	1	0																1	1	0	0	1	2	1	2	0		0		1
1	0	0	0	0		6	2		2	3	1	2		3				1	4	1	2																1	3	0	0	1	1	1	1	1	1	0		1
1	0	0	0	0		5	1	1	1	4	1	1	2					1	5																		1	1	0	0	1	1	0		1	1	0		0
2	0	0	0	0		5	2	0	3	2	1	1	2					1	3	1	0																1	3	0	0	1	1	0		0		0		1
1	0	0	0	0		5	2	0	2	1	4	4	1	1	1	1		1	3	1	0																2	2	0	0	1	1	1	1	1	2	0		1
1	0	0	0	0		5	2	0	2	3	1	1	2					1	2	0	0																1	1	0	0	0		1	1	1	1	1	1	1
2	0	0	0	0		5	5	0	2	3	1	2	2	3				1	3	1	0																1	2	0	0	1	1	1	1	1	1	0		0
1	0	0	0	0		6	5	0	1	1	1	1	3					1	3	0	1	2	2	2	2	2	2	1	2	2	2	2	2	2			2	8	0	0	1	1	1	1	0		0		1
1	0	0	0	0		6	5	0	2	3	1	1	2					1	3	1	0																1		0	0	0		0		0		0		0
1	0	0	0	0		6	5	0	1	3	1	1	1					1	3	1	2																2	1	1	0	1	2	1	2	0		0		1
1	0	0	0	0		6	5	0	1	1	1	2	2	3				1	3	1	0																2	2	0	0	1	1	1	1	0		0		0
1	0	0	0	0		6	5	0	2	3	1	1	2					1	4	1	0																1	2	0	0	0		0		0		0		1
1	0	0	0	0		6	2	0	2	3	1	1	1					1	4	1	0																1	3	0	0	0		0		0		0		0
1	0	0	0	0		6	2	0	2	1	1	1	2					1	4	0	0																1	8	0	0	0		0		0		0		1
1	0	0	0	0		6	5	0	1	1	1	2	3	3				1	3	0	0																1	2	0	0	0		0		0		0		0
1	0	0	0	0		6	5	1	1	3	1	2	2	3				1	3	1	0																1	4	0	0	1	1	1	1	1	1	0		1
2	0	0	0	0		3	2	0	1	3	1	1	1					1	4	1	0																1	1	0	0	0		1	1	0		1	1	1
1	0	0	0	0		5	5	1	1	2	1	1	2					1	2	1	0																1	3	0	0	1		1	1	0		0		0
2	0	0	0	0		5	5	1	1	3	1	3	1	1	2			1	3	1	0																1	3	0	0	0		0		0		0		0
1	0	0	0	0		6	5	1	1	1	1	2	3	3				1	4	0	2																1	3	0	0	1	1	1	1	0		0		0
1	0	0	0	0		6	5	0	1	1	1	1	1					1	2	1	0																1	4	0	0	1	1	0		0		0		0
2	0	0	0	0		6	5	1	2	3	1	1	2					1	3	1	0																1	1	0	0	0		1	2	0		0		0
1	0	0	0	0		6	5	0	2	1	1	1	1					1	3	1	0																1	3	0	0	0		0		0		0		0
1	0	0	0	0		5	5	0	2	1	1	1	2								0																1	1	0	0	0		0		0		0		1
1	0	0	0	0		8	3	0	4	1	1	2	2	3				0			0																	2	0	0	1	1	1	1	0		0		0
1	0	0	0	0		5	5	0	1	2	1	3	1	2	2			1	2	1	2																2	2	0	0	1	2	1	2	1	2	0		1
1	0	0	0	0		6	5	0	1	3	1	2	1	2				1	3	1	0																1	1	0	0	1		0		0		0		1
1	0	0	0	0		6	5	0	4	1	1	3	2	3	4			1	4	0	0																1	2	0	0	1	1	1	1	0		0		0
1	0	1	0	0		6	5	1	1	3	1	1	2					1	2	1	0																1	1	0	0	0		1	2	0		0		1
1	0	0	0	0		7	2	0	1	3	1	3	1	2	3			1	3	1	2																1	4	0	0	1	1	0		1	1	0		0
1	0	0	0	0		5	5	1	2	1	1	1	3					1	3	0	1	2	2	2	2	2	2	2	2	2	2	2	2	2			1	1	0	0	0		1	2	0		0		1
2	0	0	0	0		6	5	0	2	1	1	2	2	4				1	4	1	1							1									2	8	0	0	1	1	1	1	1	1	0		0
1	0	0	0	0		6	5	0		1	1	1	2					1	3	0	0																1	3	0	0	1	1	0		1	1	0		0
1	0	0	0	0		5	5	0	2	3	1	1	1					1	2	1	2																1	8	0	0	1	1	1	1	0		0		0
2	0	0	0	0		5	2	0	2	1	1	1	3					1	3	0	2																1	2	0	0	0		0		0		0		0
1	0	0	0	0		6	5	0	2	1	1	2	1	3				1	2	1	0																1	4	0	0	1	1	1	1	1	1	0		0
1	0	0	0	0		6	5	0	1	1	1	1	1					1	4	1	0																1	4	0	0	1	1	0		1	1	1	1	1
1	0	0	0	0		6	5	0	1	1	1	1	1					1	4	1	0																1	4	0	0	1	1	0		1	1	1	1	1
1	0	0	0	0		5	5	0	4	1	1	3	2	2	3			1	4	1	0																1	4	0	0	1	1	1	1	0		0		0
1	0	0	0	0		6	5	0	1	3	1	1	2					1	4	1	0																1	2	0	0	1	1	1	1	1	1	0		1
1	0	0	0	0		6	5	0	3	2	1	1	2					1	5	0	0																1	5	0	0	1	1	0		0		0		0
1	0	0	0	0		5	5	0	2	1	1	1	3					1	4	1	0																1	3	0	0	1	1	0		0		0		0
2	0	1	0	0		5	5	1	2	3	2	1	3					1	3	0	0																2	6	1	0	1	1	0		0		0		0
1	0	0	0	0		6	5	0	2	1	1	2	1	2				1	2	1	0																1	1	0	0	0		0		1		0		0
1	0	0	0	0		6	5	0	1	3	1	1	1					1	3	1	0																1	3	0	0	1	1	1	1	1	1	0		1
1	0	1	0	0		3	5	0	2	1	1	1	2					1	2	1	0																1	2	0	0	1		1	1	1	1	1	1	0
1	0	0	0	0		6	5	0	6	3	1	1	3					1	2	0	0																1	3	0	0	1	1			0		0		1
1	0	0	0	0		6	5	0	1	1	1	1	1					1	2	1	0																1	3	0	0	1	1	0		1	1	0		1
1	0	0	0	0		6	5	0	2	1	1	1	2					1	3	1	0																1	5	0	0	1	1	0		0		0		0
2	0	0	0	0		6	5	0	1	1	1	1	3					1	4	0	0																1	3	0	0	0		0		0		0		0
1	0	0	0	0		6	5	1	2	2	1	1	2					1	3	1	0																1	1	0	0	0		1	2	0		0		1
1	0	0	0	0		6	5	0	1	1	1	1	2					1	5	1	1	2	2	2	2	2	2	2	2	2	2	1	2	2			1	2	0	0	1	1	1	1	1	1	0		0
2	0	0	0	0		5	1	0	1	3	1	1	3					1	3	0	0																1	3	0	0	0		0		0		0		0
1	0	0	0	0		6	5	0	1	1	1	1	1					1	3	1	0																1	1	0	0	0		0		0		0		0
1	0	0	0	0		5	5	0	2	3	1	1	2					1	4	1	0																1	3	0	0	1	1	0		0		0		0
1	0	0	0	0		5	5	0	1	3	1
1	0	0	0	0		6	5	0	1	3	1	1	2					1	4	1	0																1	1	0	0	1	1	1	1	1	1			0
1	0	0	0	0		5	1	1	2	3	1	2	2	2				1	4	1	0																1		0	0	0		0		0		0		0
1	0	0	0	0		5	5	0	4	1	1	1	1					1	4	1	1											1					1	8	0	0	0		0		1	1	0		0
1	0	0	0	0		6	2	0	3	1	1	1	3					1	2	1	0																1	2	0	0	1	1	0		1	1	0		1
1	0	0	0	0		6	5	0	1	1	1	1	3					1	4	0	0																1	2	0	0	0		0		0		0		1
2	0	0	0	0		5	5	0	1	3	1	1	3					1	3	0	0																1	1	0	0	1	1	1	1	1	2	0		0
1	0	0	0	0		6	5	0		1	1	1	2					1	2	1	0																1	2	0	0	0		1	1	1	1	0		1
1	0	0	0	0		6	5	0	1	1	1	1	2					1	2	1	0																1	2	0	0	1	1			1	1	0		0
1	0	0	0	0		6	5	0		1	1	1	2					1	2	1	0																1	2	0	0	1	1	1	1	1	1	0		1
1	0	0	0	0		6	5	0	1	1	1	4	1	2	2	3		1	3	1	0																1		0	0	1	1	1		1	1	0		0
1	0	0	0	0		6	5	0		3	1	2	2	3				1	4	1	1							1									1	2	0	0
1	0	0	0	0		6	5	0	1	1	1	1	3					1	3	0	0																1	4	0	0	0		0		0		0		0
1	0	0	0	0		6	5	0	3	3	1	1	2					1	3	1	0																1	3	0	0	1	1	0		0		0		0
1	0	0	0	0		6	1	0	2	3	1	1	2					1	2	0	0																1	2	0	0			1	1	0				0
1	0	0	0	0		7	2	0	3	1	2	2	2	2				1	4	0	0																1	2
1	0	0	0	0		6	5	0	1	1	1	1	2					1	2	1	0																1	2	0	0	0		0		0		0		1
1	0	0	0	0		6	3	0	2	4	1	1	1					1	4	1	0																1	2	0	0	1	1	1	1	1	1	0		1
1	1	0	0	0		5	2	0	1	2	1	1	2					1	3	1	0																1	1	0	0	1	1	0		0		0		1
2	0	0	0	0		7	5	0	1	3	1	1	3					1	2	0	0																1	2	0	0	1	1	0		0		0		1
2	0	0	0	0		6	2	0	2	1	1	2	1	3				1	4	1	0																1	3	0	0	1	1	0		0		0		0
1	0	0	0	0		5	5	0	2	1	1	1	1					1	3	1	0																1	1	0	0	0		1	1	0		0		0
1	0	0	0	0		6	5	0		2	1	1	3					1	4	0	0																1	8	0	0	1	1	1	1	0		0		1
2	0	1	0	0		6	3	0	3	3	1	1	1					1	3	1	0																1	2	0	0	0		1	2	0		0		1
1	0	0	0	0		6	5	0	1	1	1	3	1	2	3			1	4	1	0																1	2	0	0	1	1	1	1	1	1	0		0
1	0	0	0	0		6	5	0	1	1	1	1	3					1	4	0	0																1	8	0	0	1	1	0		0		0		0
1	0	0	0	0		6	5	0	2	1	1	1	1					1	3	1	0																1	8	0	0	1	1	1	2	1	2	0		0
1	0	0	0	0		6	5	0	1	1	1	1	3					1	3	0	0																1	1	0	0	0		0		0		0		1
1	0	0	0	0		6	5	0	1	3	1	1	3					1	3	0	0																1	8	0	0	0		0		1	2	0		0
1	0	0	0	0		5	5	0	6	1	1	2	2	3				1	3	1	0																1	8	0	0	0		1	1	0		0		0
1	0	0	0	0		5	5	1	1	3	1	1	2					1	4	1	0																1	1	0	0	0		0		1	2	0		0
2	0	0	0	0		6	5	0		1	1	1	3					1	4	0	0																1	1	0	0	0		0		0		0		0
1	0	0	0	0		6	2	0	1	3	1	1	2					1	3	1	0																1	2	0	0	1	1	0		0		0		0
1	0	0	0	0		6	5	0	1	3	1	1	2					1	2	1	2																1	2	0	0	0		0		0		0		0
1	0	0	0	0		5	1	0	3	2	1
1	0	0	0	0		5	1	0	3	2	1	2	1	3				1	2	1	0																1	2	0	0	0		0		1	1	0		0
1	0	0	0	0		6	5	0	1	1	1	2	2	3				1	4	0	2																1	3	0	0	1	1	0		1	1	0		1
1	0	0	0	0		6	1	1	1	3	1	1	2					1	1	1	2																1	2	0	0	1	1	1	1	1	1	0		0
1	0	0	0	0		5	2	0	3	1	1	1	1					1	3	1	0																2	6	1	0	1		0		1		0		0
1	0	0	0	0		5	2	0	2	3	1	1	3					1	3	0	0																1	1	0	0	0		1	2	0		0		0
1	0	0	0	0		5	5	1	1	2	1
1	0	0	0	0		6	5	0	7	3	1	1	1					1	3	1	0																1	1	0	0	0		1	2	0		0		1
1	0	0	0	0		5	5	0	2	3	1	1	3					1	2	0	0																1	2	0	0	1	1	0		1	2	1	2	0
2	0	0	0	0		6	5	0	2	3	1	1	2					1	5	1	0																1	3	0	0	0		1	1	0		0		0
1	0	0	0	0		6	5	0	1	3	1	1	2					1	3	1	0																1	1	0	0	0		1	2	0		0		1
1	0	0	0	0		6	5	0		3	1	1	2					1	3	0	0																1	1	0	0	1	2	0		1	1	0		1
2	0	0	0	0		5	2	0	2	1	1
1	0	0	0	0		6	5	0	1	3	1	2	1	2				1	3	1	0																1	2	0	0	0		0		1	1	1	1	0
2	0	0	0	0		5	5	0	11	1	1	1	3					1	4	0	0																1	1	0	0	0		0		0		0		0
2	1	0	0	0		5	2	0	1	1	1	1	3					1	2	0	0																1	3	0	0	1		0		0		0		1
1	0	0	0	0		5	5	0	1	1	1	2	3	4				1	3	0	0																1	4	0	0	1	1	1	1	0		0		0
2	0	0	0	0		6	5	0	1	3	1	1	3					1	4	0	0																1	5	0	0	0		0		1	1	0		0
2	0	0	0	0		7	2	0	4	3	1	2	2	3				1	5	0	0																1	3	0	0	1	1	0		0		0		0
1	0	0	0	0		5	2	0	2	1	1	1	3					1	4	0	0																1	2	0	0	1	1	0		0		0		0
1	0	0	0	0		6	5	0	1	1	1	1	2					1	3	1	0																1		0	0	0		0		0		0		1
1	0	0	0	0		5	5	0	1	3	1	1	2					1	3	0	0																1	1	0	0	0		0		0		0		1
1	0	0	0	0		6	5	0		3	1
2	0	0	0	0		6	5	1	2	2	1	1	3					1	4	0	0																1	3	0	0	0		1	1	0				1
1	0	0	0	0		6	5	0	1	1	1	1	3					1	5	0	0																1	3	0	0	0		1	2	0		0		1
2	0	0	0	0		6	2	0	2	3	1	1	1					1	3	1	0																1	4	0	0	1	1	1	1	1	2	0		0
1		0	0	0		6	5	0	2	1	1	1	1					1	4	1	0																1	2	0	0	1	1	1	1	0		0
2	0	0	0	0		5	3	1	1	3	1	1	1					1	2	1	0																1	1	0	0	1	1	0		0		0		1
1	0	0	0	0		6	2	0	1	3	1	1	2					1	3	1	0																1	3	0	0	0		0		0		0		1
1	0	0	0	0		5	2	1	2	3	1	1	3					1	3	1	0																1	2	0	0	0		0		0		0		1
2	0	0	0	0		5		0	2	1	1	1	4					1	2	1	2
2	0	0	0	0		5	2	0	1	3	1	1	3					1	3	0	2																1	1	0	0	1	1	0		0		0		0
2	0	0	0	0		5	1	0		3	1	2	2	3				1	2	1	0																1	2	0	0	1	1	1	1	0		0		1
1	0	0	0	0		6	2	0	2	3	1	2	1	3				1	3	1	0																1	8	0	0	1	1	0		1	2	0		0
1	0	0	0	0		6	5	0	1	2	1	1	2					1	4	1	1									1							1	1	0	0	0		0		0		0		0
2	0	0	0	0		6	5	0	2	1	1	1	2					1	2	1	0																1	2	0	0	0		0		0		0		1
1	0	0	0	0		6	2	0	2	3	1	1	3					1	5	0	0																1	8	0	0	1	1	1	1	0		0		0
2	0	0	0	0		6	5	0	1	1	1	1	1					1	4	1	0																1	5	0	0	0		0		0		0		0
2	0	0	1	0		6	5	1	2	2	1	1	2					1	4	1	0																1	2	0	0	1	1	0		0		0		1
2	0	0	1	0		5	5	0	1	3	1	1	2					1	4	1	0																1	1	0	0	0		0		0		0		1
1	0	0	0	0		6	5	1	2	1	1	1	1					1	2	1	0																1	3	0	0	1	1	1	1	1	1	0		1
1	0	0	0	0		5	5	0	2	3	1	1	1					1	3	1	0																1	2	0	0	1	2	1	1	0		0		1
1	0	0	0	0		5	5	0	2	3	1	1	2					1	2	1	0																1	2	0	0	0		0		0		0		0
1	0	0	0	0		6	5	0	1	1	1	1	2					1	3	1	0																1	4	0	0	1	1	0		1	1	0		1
1	0	0	0	0		5	5	0	5	1	1	1	3					1	3	1	0																1	3	0	0	1		0		0		0		0
1	0	0	0			4	5	1	1	3	1	1	2					1	3	1	0																1	2	0	0	1	1	1	1	1	1	0
1	0	0	0	0		5	5	0	1	1	1	1	1					1	4	1	0																1	1	0	0	0		0		1	2	0		1
2	0	0	0	0		7	2	0	2	1	1	2	1	2				1	2	0	2																1	8	0	0	0		0		0		0		0
1	0	0	0	0		6	5	0	2	1	1	1	3					1	2	0	0																1	5	0	0	1	1	1	1	1	1	0		1
2	0	0	0	0		6	2	0	3	1	1	1	2					1	3	0	0																1	1	0	0	1	1	0		1	1	1	1	0
2	0	0	0	0		6	5	0	1	1	1	1	3					1	5	0	0																1	8	0	0	0		1	1	0		0		0
1	0	0	0	0		6	5	0	2	1	1	2	1	3				1	3	1	0																1	4	0	0	0		0		0		0		0
1	0	0	0	0		6	5	0	1	3	1	1	3					1	4	0	2																1	4	0	0	0		0		0		0		0
1	0	1	0	0		5	5	0		2	1	2	2	3				1	4	1	0																1	1	0	0	0		0		0		0		1
1	0	0	0	0		6	5	0	1	1	1	1	3					1	3	0	0																1	5	0	0	0		0		0		0		0
2	0	0	0	0		5	2	0	2	2	1	1	3					1	4	0	0																1	3	0	0	0		0		0		0		1
1	0	0	0	0		6	5	1	1	3	1	1	2					1	4	1	0																1	1	0	0	0		0		0		0		1
1	0	0	0	0		5	5	0	3	1	1	1	3					1	5	0	0																1	3	0	0	1	1	0		0		0		0
1	0	0	0	0		5	5	0		2	1	1	1					0			0																1	2	0	0	1	1	1	2	1		1	1	1
1	0	0	0	0		5	3	1	1	3	1	1	1					1	3	1	0																1	3	0	0	1	1	0		0		0		0
1	0	0	0	0		6	2	0	3	1	1	1	2					1	2	1	0																1	2	0	0	1	1	1	1	0		0		1
1	1	0	0			5	1	1	1	3	1
1	0	0	0	0		6		0	3	3	1	2	3	3				1	3	0	0																1	2	0	0	0		1	1	0		0		0
1	0	0	0	0		5	1	0	3	3	1	1	3					1	4	0	0																1	3	0	0	1	1	0		0		0		0
2	0	0	0	0		5	2	0	2	3	4	2	3	4				1	4	0	0																1	4	0	0	0		0		0		0		0
2	0	0	0	0		5	2	0	2	3	1	1	3					1	4	0	0																1	4	0	0	0		0		0		0		0
1	0	0	0	0		7	5	0	3	1	1	1	1					1	4	1	0																1	2	0	0	0		0		1	1	0		1
2	0	0	0	0		6	5	0	8	3	1	1	3					1	4	0	0																1	8	0	0	1	1	0		0		0		0
1	0	0	0	0		5	5	0	1	1	1	1	2					1	4	0	0																1	4	0	0	0		0		0		0		0
1	0	0	0	0		6	5	0	3	1	1	1	1					1	4	1	0																1	3	0	0	1	1	0		0		0		1
1	0	0	0	0		5	5	0	1	3	1	2	1	2				1	5	1	0																1	8	0	0	0		0		1	2	0		1
1	0	0	0	0		6	5	0	6	1	1	2	2	3				1	4	0	0																1	3	0	0	1	1	0		0		0		1
2	0	0	0	0		6	3	0	1	4	1	2	2	3				1	2	1	0																1	2	0	0	1	1	1	1	1	1	0		0
1	0	0	0	0		5	5	0	2	1	1	1	2					1	3	1	0																1	2	0	0	0		0		0		0		0
1	0	0	0	0		5	5	1	1	2	1	1	2					1	4	1	0																1	3	0	0	1	1	0		0		0		1
1	0	0	0	0		6	5	0	2	3	1	1	2					1	3	1	0																1	2	0	0	1	1	0		1	1	0		1
1	0	0	0	0		5	5	0	2	3	1	1	2					1	4	1	0																1	2	0	0	1	1	0		1	1	0		0
1	0	0	0	0		6	5	0	4	2	1	1	2					1	4	1	0																1	1	0	0	1	2	0		1	2	0		1
1	0	1	0	0		6	5	0	3	3	1	1	3					1	3	0	0																1	1	0	0	0		0		0		0		0
1	0	0	0	0		6	5	0	1	1	1	1	2					1	2	0	1	2	2	2	1	2	2	1	2	2	2	1	2	2			2	4	0	0	1	1	0		0		0		1
2	0	0		0		5	3	0	3	4	4	1	2					1	3	0	2																1	4	1	0	1	1	0		1	1	1	1	0
2	0	0	0	0		5	5	0	1	2	1	1	2					1	3	0	0																1	4	0	0	1	1	1	1	1	1	0		1
1	0	0	0	0		6	5	1	2	3	1	1	2					1	4	1	1											1					1	1	0	0	1	1	0		0		0		1
1	0	0	0	0		6	5	0	1	3	1	1	3					1	3	0	0																1	4	0	0	1	1	1	1	0		0		1
1	0	0	0	0		5	5	0	3	1	1	1	2					1	3	1	0																1	2	0	0	1	2	0		1	2	1	2	1
2	0	0	0	0		6	1	0	1	1	1	1	3					1	4	0	0																1	4	0	0	0		0		0		0		1
2	0	0	0	0		5	5	0	1	1	1	1	2					1	4	1	0																1	2	0	0	1	2	1	2	1	2	0		0
2	0	0	0	0		6	3	0	3	3	1	1	2					0			0																1	3	0	0	1	1	0		0		0		1
2	0	0	0	0		5	5	0	8	1	1	2	2	3				1	4	0	0																1	2	0	0	1	1	0		1	2	0		0
1	0	0	0	0		6	5	0	2	1	1	2	1	2				1	2	1	0																1	1	0	0	1	1	1	1	1	1	1	1	0
1	0	0	0	0		6	5	0	2	1	1	1	4					1	4	0	0																1	8	0	0	1	1	0		1	1	0		0
1	0	0	0	0		6	5	0	1	3	1	1	1					1	3	1	0																1	1	0	0	0		0		0		0		0
1	0	0	0	0		6	5	0	2	1	1	1	1					1	4	1	0																1	4	0	0	1	1	1	1	1	1	0		1
2	0	0	0	0		6	2	0	2	2	1	1	2					1	3	1	0																1	2	0	0	0		0		1	1	0		0
1	0	0	0	0		6	5	0	1	1	1	1	2					1	3	1	0																1	2	0	0	0		0		0		0		1
1	0	0	0	0		6	1	0	2	1	1	2	2	3				1	4	1	0																1	8	0	0	1	1	0		0		0		0
1	0	0	0	0		6	5	0	3	1	1	1	3					1	4	0	0																1	2	0	0	1	1	1	1	1	1	1	1	0
2	0	0	0	0		5	5	0	1	3	1	3	2	3	3			1	4	0	0																1	2	0	0	1	1	1	1	1	2	0		1
1	0	0	0	0		6	5	0	9	1	1	1	2					1	2	1	0																2	8	1	0	1	1	1	1	0		0		1
1	0	0	0	0		6	5	0	1	3	1	1	2					1	2	1	0																1	3	0	0	1	1	1	1	0		0		1
1	0	0	0	0		5	3	1	2	3	1	1	1					1	3	1	0																1	2	0	0	1	1	0		0		1	1	1
1	0	0	0	0		6	2	0	2	3	1	2	2	3				1	3	1	0																1	8	0	0	1	1	0		1	1	0		0
1	0	0	0	0		6	3	0	1	3	1	1	2					1	2	1	0																1	3	0	0	1	1	1	1	0		0		1
1	0	0	0	0		6	5	0	3	2	1	1	1					1	2	0	0																1	1	0	0	0		0		0		0		0
1	0	0	0	0		6	5	0	5	3	1	2	1	2				1	3	1	0																1	8	0	0	0		1	1	0		0		1
1	0	0	0	0		6	5	0	1	3	1	1	1					1	2	1	0																1	4	0	0	0		1	1	0		0		1
2	0	0	0	0		6	5	0	3	1	1	1	2					1	4	0	0																2	4	1	0	0		0		1	1	0		0
1	0	0	0	0		6	1	0	2	3	1	1	3					1	3	0	0																1	4	0	0	1	1	1	1	1	1	0		1
1	0	0	0	0		5	2	0	2	2	1	2	3	3				1	3	1	0																1	3	0	0	0		0		0		0		0
1	0	0	0	0		5	5	0	1	3	1	1	2					1	4	1	0																1	1	0	0	0		0		0		0		0
1	0	0	0	0		6	5	0	1	1	1	1	2					1	4	1	0																1	1	0	0	0		0		0		0		0
2	0	0	0	0		6	5	0	11	3	1	2	2	3				1	3	0	0																2	2	0	0	0		0		1	1	0		1
1	0	0	0	0		6	2	0	2	3	1	3	2	3	3			1	4	1	0																2	2	0	0	0		1	1	1	1	1	2	1
1	0	0	0	0		6	2	0	2	1	1	2	1	2				1	4	1	0																1	3	0	0	0		1	1	0		0		0
1	0	0	0	0		6	5	1	3	3	1	2	1	1				1	3	1	0																1	1	0	0	1	1	1	1	1	2	0		0
2	0	0	0	0		6	5	0	4	1	1	1	3					1	2	0	1	2	2	2	2	2	2	1	2	2	2	2	2	2			1	1	0	0	1	1	1	1	0		0		0
1	0	0	0	0		6	5	0	1	1	1	1	3					1	2	0	0																1	1	0	0	0		0		1	2	0		1
2	0	0	0	0		6	5	0	9	1	1	1	1					1	2	1	0																1	1	0	0	1	1	1	1	1	2	0		0
2	0	0	0	0		6	5	0	3	3	1	2	1	2				1	3	1	0																1	3	0	0	1	1	1	1	0		0		1
1	0	0	0	0		6	5	0	2	3	1	1	2					1	4	0	0																1	3	0	0	0		0		0		0		0
1	0	0	0	0		6	5	0	2	1	1	2	2	3				1	4	0	0																1	8	0	0	1	1	0		1	1	0		0
1	0	0	0	0		5	5	0	1	3	1	1	2					1	5	0	0																1	3	0	0	0		0		0		0		0
2	0	0	0	0		7	2	0	3	1	1	2	1	2				1	3	1	0																2		0	0	1	1	1	1	1	1	1	1	0
2	0	0	0	0		6	1	0	1	1	1	1	3					1	4	0	0																1	1	0	0	0		1	1	1	2	0		0
1	0	0	0	0		6	5	1	1	1	1	1	1					1	4	1	0																1	2	0	0	1	1	0		1	1	1	1	1
1	0	0	0	0		6	5	0	4	1	1	1	3					1	4	0	0																1	2	0	0	1	1	0		0		0		0
1	0	0	0	0		6	5	0	1	1	1	1	2								0																1	8	0	0	0		0		1	2	0		1
1	0	0	0	0		5	5	0	2	1	1	1	2					1	5	1	0																1	8	0	0	0		1	1	0		0		0
2	0	0	0	0		5	3	0	2	3	1	1	2					1	2	1	0																2	8	1	1	1	1	0						1
1	0	0	0	0		6	5	0	1	1	1	1	1					1	5	1	0																1	4	0	0	1	1	0		0		0		0
2	0	0	0	0		5	5	0	1	1	1	1	3					1	4	0	0																1	4	0	0	1	1	0		0		0		0
1	0	0	0	0		6	5	0	1	2	1	1	4					1	4	0	1							1									1	3	0	0	1	1	0		0		0		0
1	0	0	0	0		6	5	0	2	1	1	3	2	3	3			1	4	0	1	2	2	2	2	2	2	1	2	2		2	2	2			1	1	0	0	0		0		1	1	0		1
2	0	0	0	0		6	5	0	2	2	1	1	1					1	5	1	2																1	2	0	0	0		1	1	0		0		1
2	0	0	0	0		5	2	0	2	1	1	1	4					1	3	0	0																1	5	0	0			0		0		0		0
2	0	0	0	0		6	3	1	2	3	1	2	1	2				1	3	1	2																1	3	0	0	1	1	0		1	2	1	2	1
2	0	0	0	0				0	3	3	1	2	1	1				1	5	1	0																2	4	1	0	1	1	1	1	0		0		1
1	0	0	0	0		5	5	0	6	3	1	2	1	2				1	4	1	0																1	1	0	0	0		0		0		0		0
1	0	0	0	0		4	2	0	2	3	1	2	1	3				1	4	1	0																1	2	0	0	0		0		0		0		0
2	0	0	0	0		6	2	0	3	3	1	2	1	1				1	5	1	0																2	2	1	0	1	1	0		0		0		1
2	0	0	0	0		6	5	0	2	3	1	1	1					1	4	1	0																1	1	0	0	0		0		0		0		1
1	0	0	0	0		5	5	1	1	1	1	2	2	3				1	4	1	2																1	3	0	0	1	1	1	1	0		0		1
1	0	0	0	0		5	5	0	1	3	1	1	2					1	2	1	0																2	6	1	0	1	1	1	1	0		0		0
1	0	0	0	0		5	5	1	1	1	1	1	2					1	4	0	0																1	4	0	0	0		0		0		0		1
1	0	0	0	0		6	5	0	6	2	1	2	1	2				1	4	1	0																1	2	0	0	0		0		1	1	0		0
1	0	0	0	0		6	2	0	1	3	1	1	3					1	2	1	2																1	3	0	0	1	1	0		1	1	0		1
1	0	0	0	0		6	1	0	2	1	1	1	1					1	4	1	0																1	2	0	0	1	1	1	1	1	1	0		0
1	0	0	0	0		6	2	0	2	1	1	1	3					1	3	0	0																1	3	0	0	1	1	1	1	0		0		0
2	0	0	0	0		5	5	0	2	1	1	2	1	2				1	4	1	0																1	2	0	0	0		0		0		0		0
1	0	0	0	0		6	5	0	1	3	1	1	3					1	4	0	0																1		0	0	0		0		0		0		0
2	0	0	0	0		6	5	0	1	1	1	1	1					1	5	1	0																1	2	0	0	0		1	1	0		0		1
1	0	0	0	0		5	1	0	2	3	1	2	2	3				1	4	1	0																1	3	0	0	1	1	1	1	1	1	0		0
2	0	0	0	0		5	1	1	2	3	1	1	2					1	3	1	0																1	2	0	0	1	1	1	1	0		0		1
2	0	0	0	0		6	5	0	2	2	1	1	2					1	4	1	0																1	8	0	0	1	1	0		1	1	1	1	1
2	0	0	0	0		6	1	0	1	2	1	2	3	4				1	3	0	2																2	4	0	0	1	1	0		0		0		0
1	0	0	0	0		5	3	1	1	2	2	1	3					1	4	0	0																1	1	0	0	0		0		0		0		1
1	0	0	0	0		6	1	0	2	1	1	2	2	4				1	2	1	0																2	8	0	0	1	1	0		0		0		0
1	0	0	0	0		6	5	0	3	1	1	2	1	2				1	5	1	1		1														1	2	0	0	1	1	0		0		0		0
2	0	0	0	0		6	5	0	1	2	1	4	1	2	3	4		1	4	1	1	2	2	2	2	2	2	1	2	2	2	1	2	2			1	3	0	0	1	1	1	1	0		0		1
1	0	0	0	0		6	1	0		3	1	2	2	3				1	4	1	2																1	3	0	0	1	1	0		0		0		1
1	0	0	0	0		7	2	0	2	2	1	2	3	3				1	2	1	0																1	1	0	0	1	1	1	2	1	2	0		0
2	0	0	0	0		6	5	0	1	3	5	2	1	1				1	3	1	0																2	2	0	0	1	1	0		0		0
1	0	1	0	0		6	5	1	1	1	1	1	2					1	4	0	2																1		0	0	1	1	1	1	0		0		0
1	0	0	0	0		6	2	0	2	3	1	1	2					1	2	1	0																1	3	0	0	1	1	1	1	0		0		0
1	0	0	0	0		5	1	0		1	1	1	1					1	3	1	0																1	5	0	0	1	1	1	1	0		0		0
1	0	0	0	0		5	3	1	1	2	2	1	3					1	4	0	0																1	1	0	0	0		0		0		0		1
1	0	0	0	0		5	5	0	1	1	1	1	1					1	3	1	1				1							1					1	2	0	0	1	1	0		1	1	0		0
2	0	0	0	0		6	5	0	1	1	1	1	2					1	2	1	0																1	2	0	0	0		0		0		0		1
1	0	0	0	0		6	5	0	4	1	1	2	1	3				1	3	0	0																2	3	0	0	1	1	1	1	0		0		1
1	0	0	0	0		6	1	0	1	1	1	1	2					1	3	0	0																1	2	0	0	0		1	1	0		0		0
1	0	0	0	0		6	5	0	2	2	1	1	2					1	5	1	1							1					1				2	2	0	0	1	1	1	1	1	1	0		0
1	0	0	0	0		6	2	0	2	1	1	3	2	3	4			1	4	1	0																1	8	0	0	1	1	1	1	1	1	0		0
1	0	0	0	0		5	5	0		1	1	1	2					1	3	0	2																1	3	0	0	0		0		0		0		1
1	0	0	0	0		5	1	0	1	3	1	2	1	2				1	3	1	0																1	2	0	0	1	1	0		0		0		1
1	0	0	0	0		6	5	0	2	1	1	1	2					1	5	1	0																1	3	0	0	0		0		0		0		1
1	0	0	0	0		6	5	1	1	3	1	2	1	1				1	4	1	0																1	2	0	0	1	1	1	1	0		0		1
2	0	0	0	0		6	3	0	1	1	1	1	2					1	4	0	0																1	1	0	0	0		1	1	0		0		0
1	0	0	0	0		6	1	0	1	3	1	1	1					1	3	1	0																1	4	0	0	1	1	0		1	2	0		1
1	0	0	0	0		6	2	0	2	3	1	1	1					1	2	1	0																1	4	0	0	1	1	0		1	1	0		0
1	0	0	0	0		6	5	0	1	1	1	1	1					1	3	1	0																1	1	0	0	0		0		0		0		0
1	0	0	0	0		6	5	0	1	3	1	1	2					1	4	0	1	2	2	2	2	2		1	2	2	2	1	2	2			1	8	0	0	0		0		0		0		0
1	0	0	0	0		6	5	0	1	1	1	1	3					1	3	0	0																1	3	0	0	0		0		0		0		1
1	0	0	0	0		6	5	0	1	3	1	1	3					1	3	0	0																1	8	0	0	1	1	1	1	0		0		0
2	0	0	0	0		6	5	0	2	3	1	1	2					1	3	1	0																1	4	0	0	0		1	1	0		0		0
1	0	0	0	0		6	2	0	2	2	1	2	1	2				1	3	1	1							1									1	4	0	0	0		1	1	0		0		1
1	0	0	0	0		5	5	0	1	1	1	1	3					1	4	0	1											1					1	1	0	0	0		1	1	0		0		0
2	0	0	0	0		6	2	0	4	1	1	1	1					1	3	1	0																1	2	0	0	1	1	0		1	1	0		0
1	0	0	0	0		5	5	0	1	1	1	1	3					1	3		0																1	8	0	0	1	1	0		0		0		0
1	0	0	0	0		6	1	1	3	3	1	3	1	1	2			1	5	1	0																1	2	0	0	1	1	1	1	1	1	0		0
1	0	0	0	0		6	5	0	1	1	1	2	2	3				1	5	0	1							1									1	8	0	0	0		0		0		0		0
1	0	0	0	0		6	5	0	2	1	1	2	2	2				1	5	1	0																1	4	0	0	1	1	0		0		0		0
1	0	0	0	0		6	5	0	5	2	1	2	1	3				1	3	1	0																1	3	0	0	1	1	1	1	0		0		1
1	0	0	0	0		5	1	0	1	1	1	1	2					1	3	1	0																1	4	0	0	0		1	1	0		0		0
1	0	0	0	0		6	5	1	3	3	1	2	1	2				1	5	1	0																2	8	1	0	1	1	1	1	1	1	0		0
1	0	0	0	0		5	2	0	2	3	1	1	1					1	3	1	0																1	3	0	0	1	1	1	1	0		0		0
1	0	0	0	0		6	5	1	2	3	1	1	3					1	2	0	0																1	3	0	0	1	1	1	1	0		0		1
2	0	0	0	0		6	5	1	1	3	1	2	1	2				1	2	1	0																1	3	0	0	1	1	1	1	0		0		1
2	0	0	0	0		6	5	0	1	1	1	4	2	2	3	3		1	4	0	0																2	4	0	0	1	1	0		0		0		0
1	0	0	0	0		6	5	0	1	1	1	1	1					1	2	1	0																1	2	0	0	1	1	1	1	1	1	0		1
1	0	0	0	0		6	5	0	1	3	1	1	2					1	3	1	0																1	3	0	0	1	1	1	1	1	1	1	1	1
1	0	0	0	0		6	5	0	1	3	1	1	3					1	2	1	0																1	1	0	0	1	2	0		0		0		0
1	0	0	0	0		5	1	0	1	1	2	1	1					1	4	1	0																1	1	0	0	0		1	1	0		0		0
1	0	0	0	0		5	5	0	1	1	1	1	2					1	4	0	0																1	3	0	0	1	1	0		0		0		0
1	0	0	0	0		6	5	1	3	3	1	2	1	4				1	5	1	1							1									1	4	0	0	1	1	1	1	1		0		1
2	0	0	0	0		5	5	0	6	3	1	1	3					1	4	0	0																1	8	0	0	1	1	1	1	0		0		0
1	0	0	0	0		6	5	0	1	1	1	1	1					1	2	1	0																1	4	0	0	0		1	1	0		0		0
1	0	0	0	0		6	1	0	3	3	1	2	1	2				1	4	1	0																1	8	0	0	0		0		0		0		0
1	0	0	0	0		6	5	0	3	1	1	1	3					1	3	0	0																1	2	0	0	1	1	0		0		0		0
1	0	0	0	0		5	5	0	1	1	1	2	2	2				1	4	0	0																1	1	0	0	0		0		0		0		0
1	0	0	0	0		6	5	0	1	1	1	1	3					1	3	0	0																1	2	0	0	0		1	1	1	1	0		0
1	0	0	0	0		6	5	0	1	1	1	1	3					1	3	0	0																1	2	0	0	0		0		1	1	0		0
2	0	0	0	0		6	5	0	1	1	1	1	3					1	3	0	0																1	2	0	0	0		0		1	1	0		0
1	0	0	0	0		6	5	0	1	2	1	1	3					1	4	0	1			1													1	2	0	0	1	1	0		1	1	0		1
1	0	0	0	0		6	5	0	2	1	1	1	1					1	4	0	0																1	2	0	0	1	1	0		0		0		0
2	0	0	0	0		6	2	0	7	3	1	1	3					1	4	0	0																1	3	0	0	1	1	1	1	0		0		0
2	0	0	0	0		6	5	0	1	3	1	2	3	3				1	2	0	0																1	1	0	0	0		0		0		0		0
1	0	0	0	0		6	5	0	1	1	1	1	3					1	3	0	0																1		0	0	0		0		1	1	0		0
2	0	0	0	0		6	5	0	1	2	1	2	2	3				1	2	1	0																1	1	0	0	0		0		0		0		0
1	0	0	0	0		6	5		2	2	1	2	3	4				1	4	0	0																1	1	0	0	0		0		0		0		0
2	0	0	0	0		6	5	0	1	3	1	1						1		0	0																1	8	0	0	0		0		1		0		0
2	0	0	0	0		5	3	0	1	2	1	1	1					1	3	1	2																1	1	0	0	1	1	0		1	1	0		0
2	0	0	0	0		5	5	0	11	1	1	2	1	2				1	3	1	0																1	5	0	0	0		1	1	1	1	0		0
2	0	0	0	0		7	1	0	1	1	1	1	3					1	4	1	0																1	1	0	0	0		1	1	0		0		0
1	0	0	0	0		5	2	0	3	3	1	1	4					1	4	0	0																1	5	0	0	1	1	1	1	0		0		0
1	0	0	0	0		6	2	0	2	1	1	1	3					1	4	0	0																1	1	0	0	0		0		0		0		0
1	0	0	0	0		5	3	0	1	3	1	1	3					1	3	0	0																1	3	0	0	1	1	0		0		0		0
1	0	0	0	0		6	5	0	1	1	1	1	1					1	3	1	0																1	2	0	0	0		1	1	1	1	0		1
2	0	0	0	0		6	5	0	6	1	1	1	3					1	4	0	0																1	2	0	0	0		0		0		0		0
1	0	0	0	0		5	5	0	6	1	1	1	3					1	3	0	0																1	1	0	0	0		1	2	0		0		0
1	0	0	0	0		6	1	0	2	3	1	1	3					1	4	0	0																1	2	0	0	0		1	1	0		0		0
1	0	0	0	0		5	3	1	2	3	1	1	2					1	3	1	0																1	2	0	0	1	1	0		0		0		1
1	0	0	0	0		6	5	0	1	1	4	1	4					1	4	0	0																1	4	0	0	0		0		0		0		0
1	0	0	0	0		3	5	0	3	1	1	1	4					1	3	0	0																1	3	0	0	1	1	0		0		0		0
1	0	0	0	0		6	5	0	1	3	1	1	3					1	4	0	0																1	4	0	0	0		1	1	1	1	0		1
1	0	0	0	0		6	5	0	2	3	2	2	2	3				1	3	0	0																1	8	0	0	1	1	1	1	1	2	0		1
2	0	0	0	0		5	3	0	2	3	1	2	1	2				1	2	0	0																1	1	0	0	0		0		0		0		1
2	0	0	0	0		6	5	0	1	1	1	3	2	3	3			1	2	1	0																1	1	0	0	0		1	2	1	1	0		0
2	0	0	0	0		6	2	1	2	3	1
1	0	0	0	0		6	5	0	1	3	1	2	2	3				1	3	1	0																1	3	0	0	0		0		1	1	0		0
1	0	0	0	0		6	5	0	10	3	1	1	2					1	4	0	0																1	3	0	0	0		0		0		0		0
1	0	0	0	0		6	5	0	3	1	1	2	1	3				1	2	1	0																1	2	0	0	1	1	0		1	2	0		0
1	0	0	0	0		6	5	0	1	3	1	1	3					1	4	0	0																1	1	0	0	0		0		0		0		0
1	0	0	0	0		6	5	0	3	3	1	1	1					1	3	1	0																1	2	0	0	1		0		0		0		1
2	0	0	0	0		6	5	0	1	1	1	1	2					1	4	0	0																1	3	0	0	0		0		1	2	0		0
1	0	0	0	0		5	2	0	3	3	1	2	2	3				1	3	1	0																1	3	0	0	0		0		1	1	0		0
2	0	0	0	0		5	3	0	11	1	1	1	1					1	2	1	0																1	1	0	0	0		0		0		0		0
2	0	0	0	0		6	5	0	1	2	1	1	2					1	3	1	0																1	8	0	0	0		0		0		0		1
1	0	0	0	0		5	5	0	3	1	1	1	2					1	3	1	0																1	2	0	0	0		0		1	1	0		1
1	0	0	0	0		6	5	0	11	1	1	1	1					1	2	1	0																1	8	0	0	1	1	1	1	0		0		0
1	0	0	0	0		6	2	0	4	1	1	1	1					1	2	1	0																1	4	0	0	0		0		1	1	0		0
2	0	0	0	0		6	5	0	2	3	1	3	1	2	2			1	2	1	2																1	1	0	0	0		1	2	1	2	0		1
1	0	0	0	0		6	2	0	2	1	1	1	1					1	3	1	0																1	2	0	0	1	1	0		1	1	0		0
1	0	0	0	0		6	5	0	3	1	1	1	3					1	2	0	0																1	1	0	0	1	2	0		0		0		1
2	0	0	0	0		5	2	0	2	3	1	1	1					1	2	0	2																1	1	0	0	0		0		0		0		1
2	0	0	0	0		5	5	0	4	3	1	1	2					1	3	1	0																1	3	0	0	0		1	1	1	1	0		0
1	0	0	0	0		6	5	0	3	2	1	1	1					1	3	0	0																1	1	0	0	0		0		0		0		0
1	0	0	0	0		6	5	0	1	3	1	2	3	3				1	4		0																1	8	0	0	1	1	1	1	0		0		1
1	0	0	0	0		6	5	0	5	1	1	1	3					1	2	1	0																1	8	0	0	1	1	0		1	1	0		1
2	0	0	0	0		6	5	0	10	3	1	1	2					1	3	1	0																1	8	0	0	1	1	1	1	1	1	0		0
1	0	0	0	0		6	5	0	1	2	1	1	4					1	3	0	1	2	2	2	2	2	2	1	2	2	2	1	2	2			1	5	0	0	0		0		0		0		0
1		0	0	0		6	5	0	1	3	4	1	3					1	4	0	0																1	2	0	0	1	1	0		0		0		0
1	0	0	0	0		6	5	0	5	1	1	1	3					1	3	0	1							1									1	1	0	0	0		0		0		0		1
1	0	0	0	0		6	2	0	2	1	1	3	1	1	2			1	4	1	0																1	1	0	0	1	2	1	2	0		0		1
2	0	0	0	0		6	2	0	2	1	1	2	2	2				1	3	0	1	2	2	2	1	2	2	1	2	1	2	1	2	2			1	8	0	0	1	1	1	1	1	1	0		0
2	0	0	0	0		6	1	0	1	2	1	1	2					1	2	0	0																1	4	0	0	0		0		0		0		0
1	0	0	0	0		5	2	0	2	4	1	1	3					1	2	1	0																1		0	0	0		0		0		0		0
1	0	0	0	0		5	1	0	2	2	1	1	1					1	2	1	0																1	1	0	0	0		0		0		0		1
1	0	0	0	0		5	5	0	3	1	1	1	2					1	3	0	0																1	2	0	0	0		0		0		0		0
1	0	0	0	0		7	1	0	1	1	1	1	2					1	3	1	0																1	1	0	0	1	2	1	2	1	2	0		1
1	0	0	0	0		5	5	1	1	3	1	2	1	3				1	3	1	0																1	3	0	0	1	1	1	1	1	1	0		1
1	0	0	0	0		6	5	0	2	1	1	1	3					1	4	0	1							1									1	1	0	0	0		1	2	0		0		1
1	0	0	0	0		6	5	0	1	1	1	1	2					1	4	1	0																1	2	0	0	0		0		0		0		0
1	0	0	0	0		6	5	0	1	1	1	1	2					1	4	1	0																1	2	0	0	1	1	0		0		0		0
2	0	0	0	0		5	3	0	1	3	2	3	2	2				1	3	1	0																1	3	0	0	1		1		1		1		1
1	0	0	0	0		6	5	0	1	1	1	1	2					1	4	0	0																1	8	0	0	0		1	1	0		0		1
1	0	0	0	0		6	5	1	1	3	1	1	1					1	3	0	0																1	3	0	0	1	1	1	2	0		0		0
1	0	0	0	0		6	5	0	3	3	1	1	3					1	3	0	0																1	3	1	0	0		1	1	0		0		1
2	0	0	0	0		6	5	0	1	1	1	1	3					1	4	0	0																2	4	0	0	0		0		0		0		0
2	0	0	0	0		6	5	0	2	3	1	1	2					1	3	1	0																1	2	0	0	1	1	1	1	1	1	0		0
2	0	0	0	0		6	5	0	3	3	1	1	3					1	4	0	1	2	2	2	2	2	2	2	2	2	2	2	2	2			1	3	0	0	1	1	0		0		0		1
2	0	0	0	0		5	2	0	2	3	4	1	3					1	2	0	0																1	3	0	0	1	1	1	1	0		0		1
1	0	0	0	0		7	2	0	2	3	2	1	1					1	2	1	0																1	2	0	0	1	1	0		0		0		1
2	0	0	0	0		6	2	0	2	3	1	1	2					1	4	0	0																1	3	0	0	0		0		1	1	0		0
2	0	0	0	0		6	2	0	2	1	4	1	1					1	3	1	0																1		0	0	0		0		0		0		1
1	0	0	0	0		6	5	0	5	1	1	2	1	2				1	4	1	0																1	2	0	0	0		0		0		0		0
1	0	0	0	0		5	5	0	1	1	1	2	2	3							0																1	3	0		0		1	1	0		0		1
2	0	0	0	0		5	5	0	1	3	1	1	1					1	4	0	0																1	2	1	0	1	2	1	2	0		0		1
2	0	0	0	0		5	5	0	3	1	1	1	2					1	3	1	0																1	1	0	0	1	2	1	2	0		0		0
2	0	0	0	0		6	5	0	4	3	1	2	1	2				1	4	1	0																1	3	0	0	0		0		1	1	0		1
1	0	0	0	0		5	5	0	1	3	1	1	3					1	3	0	0																1	1	0	0	0		0		0		0		1
2	0	0	0	0		8	2	0	2	3	2	1	2					1	3	0	0																1	8	0	0	1	1	0		1	1	0		0
2	0	0	0	0		6	5	0	1	3	1	1	3					1	3	0	0																1	3	0	0	1	1	1	1	1	1	0		1
2	0	0	0	0		6	5	0	1	3	1	1	3					1	3	0	0																1	2	0	0	1	1	1	1	0		0		1
2	0	0	0	0		6	2	0	2	2	1	2		2				1	5	1	2																1	2	0	0	1	1	1	1	1	1	0		0
2	0	0	0	0		6	5	1	8	3	1	1	1					1	5	1	0																1	1	0	0	0		0		0		0		1
1	0	0	0	0		6	5	1		3	1	1	2					1	3	1	2																1	2	0	0	1	1	1	1	0		0		0
2	0	0	0	0		6	5	1	1	3	1	1	1					1	3	1	0																1	2	0	0	1	1	1	1	0		0		1
2	0	0	0	0		6	2	0	2	1	1	1	1					1	3	1	0																1	1	0	0	0		0		0		0		0
2	0	0	0	0		6	3	0	1	3	1	2	1	1				1	4		0																1	1	0	0	0		0		0		0		1
2	0	0	0	0		6	5	0		3	1	1	1					1	3	1	0																1	1	0	0	0		0		0		0		1
1	0	0	0	0		6	5	0	2	3	1
1	0	0	0	0		6	2	0	3	3	1	1	2					1	3	1	0																1	4	0	0	1	1	0		0		0		1
1	0	0	0	0		6	5	0	1	1	4	1	3					1	2	0	0																1	6	0	0	1	1	0		0		0		0
2	0	0	0	0		5	2	0	2	3	1	2	3	4				1	2	1	0																1	4	0	0	1	1	0		1	1	0		0
1	0	0	0	0		6	5	0	1	1	1	1	3					1	4	1	0																		0	0	1	1	1	1	1	1			0
1	0	0	0	0		5	3	0	2	4	1	1	2					1	3	1	0																1	3	0	0	1	1	1	1	0		0		1
1	0	0	0	0		6	5	0	1	3	1	1	3					1	3	0	0																1	1	0	0	0		0		0		0		1
1	0	0	0	0		6	5	0	3	3	1	1	1					1	4	1	0																1	3	0	0	0		1	1	0		0		1
1	0	0	0	0		6	5	0	1	1	1	1	3					1	2	1	0																1	3	0	0	1	1	1	1	0		0		0
2	0	0	0	0		6	5	0	2	3	1	1	2					1	4	1	0																1	3	0	0	0		0		0		0		1
1	0	0	0	0		6	5	0	1	1	1	1	3					1	4	1	1			2	2	2	2	2	2	2	2	1	2	2			1	1	0	0	0		0		0		0		0
2	0	0	0	0		6	2	0	6	1	1	1	4					1	2	0	0																1	8	0	0	0		0		0		1	1	0
2	0	0	0	0		6	5	0	2	3	1	1	1					1	2	1	2																1	1	0	0	1	2	0		0		0		0
1	0	0	0	0		6	5	0		1	1	2	2	3				1	3	0	2																1	1	0	0	0		0		0		0		0
1	0	0	0	0		6	5	0	4	3	1	1	3					1	4	1	0																1	3	0	0	1	1	1	1	0		0		1
1	0	0	0	0		5	2	0	3	1	1	2	2	2				1	4	1	0																1		0	0	1	1	0		1		0		0
1	0	0	0	0		7	5	0	5	1	1	1	2					1	3	1	0																1	2	0	0	0		1	1	0		0		0
1	0	0	0	0		6	2	0	2	3	1	1	3					1	4	0	0																1	3	0	0	1	1	0		0		0		0
2	0	0	0	0		5	2	0	3	1	1	1	2					1	3	1	1	2	2	2	2	2	2	1	2	2	2	2	2	2				3	0	0	0		1	1	0		0		0
2	0	0	0	0		6	2	0	2	3	1	1	1					1	2	1	0																1	1	0	0	1	2	0		0		0		0
1	0	0	0	0		6	5	0		1	1	1	2					1	4	0	0																1	8	0	0	0						0		0
2	0	0	0	0		6	1	0	2	3	1
1	0	0	0	0		5	1	1	2	3	1	1	2					0			0																1	3	0	0	1	1	0		1	1	0		0
2	0	0	0			6	5	0	1	2	1	1	1					1	2	1	2																1	1	0	0	1	2	0		0		0		0
2	0	1	0	0		6	2	0	3	2	1	1	3					1	3	1	0																1	8	0	0	1	1	0		0		0		0
1	0	0	0	0		5	3	0	2	2	1	1	3					1	1	0	0																1	3	0	0	0		0		1	1	0		1
2	0	0	0	0		6	2	0	2	3	1	1	2					1	2	1	0																1	1	0	0	0		0		0		0		1
2	0	0	0	0		6	2	0		3	1	1						1	2	1	0																1	1	0	0	0		0		0		0		1
2	0	1	0	0		6	2	0	1	3	1	1	1					1	3	1	0																1	1	0	0	0		0		0		0		1
1	0	0	0	0		6	3	0	1	3	1	1	2					1	3	1	0																1	2	0	0	0		1	1	0		0		0
1	0	0	0	0		6	5	0	1	1	1	1	2					1	3	1	0																1	3	0	0	0		0		0		0		0
1	0	0	0	0		6	5	0	1	1	1	1	2					1	3	0	0																1	3	0	0	0		0		0		0		0
1	0	0	0	0		6	2	0	2	3	1	2	2	3				1	2	1	0																2	3	0	0	1	1	1	1	1	1	0		1
2	0	0	0	0		5	2	0	2	3	1	1	4					1	3		0																1	3	0	0	1	2	0		0		0		0
2	0	0	0	0		5	2	0	2	1	1	1	2					1	2	0	0																2	1	0	0	1	2	0		1	2	0		1
1	0	0	0	0		6	5	0	1	1	1
1	0	0	0	0		8	1	0	1	1	1	1	3					1	4	0	0																1	1	0	0	0		0		0		0		1
2	0	0	0	0		6	5	0	1	1	1	2	1	2				1	4	1	0																1	4	0	0	1	1	1	1	1		0		0
1	0	0	0	0		6		0	3	2	1	1	3					1	4	0	0																1		0	0	1	1	0		0		0		0
1	0	0	0	0		6	1	0	1	3	1	1	1					1	2	1	0																2	5	0	0	1	1	1	1	1	1	0		0
2	0	0	0	0		6	5	0	1	1	1	1	2					1	2	1	0																1	1	0	0	0		1	1	0		0		1
2	0	0	0	0		5	2	0	2	1	1	1	2					1	3	1	0																1	1	0	0	0		0		1	2	0		1
2	0	0	0	0		6	3	0	4	3	1	1	1					1	2	1	0																1	4	0	0	1	1	0		0		0		1
1	0	0	0	0		6	2	0	2	3	4	1	2					1	5	1	0																1	3	0	0	0		1	1	0		0		1
1	0	0	0	0		6	1	0	1	1	1	1	2					1	4	0	0																1	2	0	0	1	1	1	1	1	1	0		1
1	0	0	0	0		4	2	0	2	3	1	1	3					1	5	1	0																1	2	0	0	1	1	0		0		0		0
1	0	0	0	0		5	5	0	1	1	1	2	1	1				1	4	1	0																1	2	0	0	0		1	1	0		0		1
1	0	0	0	0		6	5	0	2	1	1	1	2					1	3	1	0																1	1	0	0	0		1	2	0		0		1
2	0	0	0	0		6	5	0	4	1	1	1	1					1	5	1	0																1	1	0	0	0		0		1	2	0		0
1	0	0	0	0		6	5	0	1	3	1	1	2					1	5	1	1	2	2	2	2	2	2	2	2	2	2	1	2	2			1	4	0	0	0		1	1	0		0		0
1	0	0	0	0		6	5	0	2	1	1	1	1					1	4	1	0																1	4	0	0	0		0		0		0		0
1	0	0	0	0		6	5	0	10	3	1	1	2					1	3	1	0																1	8	0	0	1	1	0		0		0		1
1	0	0	0	0		6	5	0	1	1	1	1	1					1	5	1	0																1	2	0	0	1	1	0		1	1	0		0
2	0	0	0	0		6	5	0	2	3	1	1	2					1	3	1	0																1	1	0	0	1	2	0		0		0		0
2	0	0	0	0		3	1	1	1	2	4	1	4					1	4	0	0																1	3	0	0	0		0		0		0		0
2	0	0	0	0		5	2	0	2	5	1	1	4					1	4	0	2																1	3	0	0	0		0		0		0		0
2	0	0	0	0		5	1	1	2	2	3	2	2	3				1	4	1	2																1	3	0	0	0		0		1	1	1	1	0
2	0	0	0	0		6	2	0	7	1	1	1	1					1	3	1	0																1	1	0	0	0		0		1	1	0		0
2	0	0	0	0		5	5	0	2	1	1	1	3					1	4	0	0																1	8	0	0	0		0		0		0		0
1	0	0	0	0		7	2	0	2	3	1	1	2					1	3	1	0																1	3	0	0	1	1	1	1	0		0		0
1	0	0	0	0		6	5	0		3	4	2	1	2				1	1	1	0																1	1	0	0	0		1	1	1	1	0		1
2	0	0	0	0		6	5	0	1	1	1	2	1	3				1	4	1	0																2	4	0	0	1	1	0		0		0		1
1	0	0	0	0		6	1	0	3	1	1	1	2					1	3	0	0																1	2	0	0	1	1	1	1	0		0		1
1	0	0	0	0		7	5	0	2	3	1	2	3	3				1	4	0	1							1				1					1	8	0	0	1	1	0		0		0		1
2	0	0	0	0		5	5	1	6	3	1	1	2					1	4	1	0																1	3	0	0	0		1	1	0		0		0
1	0	0	0	0		6	5	0	1	1	1	1	3					1	3	0	0																1	8	0	0	0		0		0		0		0
1	0	0	0	0		7	2	0	3	3	1	2	3	3				1	2	1	0																1	3	0	0	1	1	1	1	0		0		0
1	0	0	0	0		6	3	0	2	4	1	1	1					1	4	1	0																2		1	0	1	1	1	1	1	1	0		1
1	0	0	0	0		6	5	0	2	1	1	2	1	3				1	4	1	0																1	4	0	0	0		1		1	1	0		0
1	0	0	0	0		6		0		1	1	1	2					1	3	1	0																1	2	0	0	0		1		1		0		0
2	0	0	0	0		6	5	0	1	3	1	1	2					1	4	0	0																1	1	0	0	1	2	1	2	0		0		1
1	0	0	0	0		5	5	0	1	3	1	1	2					1	5	1	0																2	4	1	0	0		0		0		0		1
1	0	0	0	0		7	1	1	1	3	1	2	1	1				1	3	1	0																1	1	0	0	0		0		0		0		1
1	0	0	0	0		5	3	0	3	3	1	2	2	3				1	3	0	0																1	2	0	0	0		1	1	0		0		1
1	0	0	0	0		6	5	0		3	1	1	2					1	4	1	0																1	3	0	0	1		1		1		1		1
1	0	0	0	0		6	5	0	4	1	1	2	2	3				1	2	0	0																1	3	0	0	1	1	0		0		0		1
1	0	0	0	0		6	5	1	2	3	1	1	4					1	3	0	0																1	2	0	0	1	1	1	1	0		0		1
1	1	0	0	0		6	5	0	2	5	1	3	1	1	3			1	3	1	0																1	3	0	0	1		0		1	1	1
2	0	0	0	0		6	1	0	2	1	1	2	2	3				1	3	1	0																1	1	0	0	0		0		0		0		0
2	0	0	0	0		5	5	1	1	1	1	1	3					1	5	1	0																1	2	0	0	0		0		0		0		0
1	0	0	0	0		7	5	0	1	3	1	1	1					1	4	1	1							1				1					1	2	0	0	1	2	0		1	2	0		0
2	0	0	0	0		6	5	0	2	2	1	2	2	3				1	2	1	0																1	1	0	0	0		1	2	0		0		1
1	0	0	0	0		6	5	0	3	3	1	2	1	2				1	2	1	0																1	4	0	0	1	1	0		1	1	0		1
1	0	0	0	0		6	5	0	2	3	1	2	2	2				1	3	0	0																1	4	0	0	0		1	1	0		0		1
1	0	0	0	0		6	1	0	4	3	2	1	2					1	3	1	1							1									1	4	0	0	1	1	1	1	1	1	0		0
1	0	0	0	0		6	5	0	2	4	1	1	1					1	4	1	0																1	4	0	0	0		0		0		0		0
1	0	0	0	0		6	5	0	1	3	1	2	1	2				1	3	1	0																1	3	0	0	1	1	0		0		0		0
2	0	0	0	0		6	2	0	3	1	2	2	2	3				1	4	1	0																2	3	0	0	1	1	1	1	1	1	0		0
1	0	0	0	0		6	5	0	1	1	1	2	1	3				1	4	1	0																1	1	0	0	0		0		1	1	1	1	1
1	0	0	0	0		6	2	0	3	3	1	1	2					1	2	0	0																1	4	0	0	0		1	1	1		0		0
1	0	0	0	0		6	5	0	1	3	1	2	2	3				1	5	1	1	2	2	2	2	2	2	1	2	2		2	2	2			2	2	0	0	1	1	1	1	1	2	0		1
1	0	0	0	0		6	5	0	5	1	1	1	3					1	4	0	1	2	2	2	2	2	2	2	2	1	2	1	2	2			1	8	0	0	0		0		0				0
1	0	0	0	0		6	5	0	1	3	1	1	3					1	2	1	0																1	1	0	0	1	1	0		1	2	0		1
1	0	0	0	0		6	3	0	2	3	2	2	1	3				1	3	1	2																1	3	0	0	1	1	1	1	0		0		0
2	0	0	0	0		6	2	0	1	3	1	1	2					1	4	1																	1	1	0	0	1	2	0		1	2	0		1
1	0	0	0	0		6	5	0	6	4	1	2	2	3				1	5	1	1	2	2	2	2	2	2	2	2	2	2	1	2	2			2	5	0	0	1	1	0		1	1	0		0
1	0	0	0	0		6	2	0	3	3	1	1	2					1	3	1	0																1	2	0	0	1	1	0		1	1	1	1	0
1	0	0	0	0		5	2	0	1	1	1	1	3					1	3	0	1											1					1	8	0	0	1	1	1	1	0		0		0
1	0	0	0	0		6	5	1	2	1	1	1	2					1	2	1	0																2	2	0	0	1	1	0		0		0		0
1	0	0	0	0		7	1	0	2	1	1	1	2					1	2	0	0																1	5	0	0	1	1	0		0		0		0
1	0	0	0	0		6	5	1	3	3	1	1	1					1	2	1	0																1	2	0	0	1	1	0		0		0		1
1	0	0	0	0		6	5	0	1	1	1	1	2					1	4	1	0																1	3	0	0	1	1	0		0		1	1	0
1	0	0	0	0		6	5	0	3	1	1	2	1	2				1	2	1	0																1	8	0	0	0		1	1	0		0		0
2	0	0	0	0		8	1	0	4	1	1	2	1	2				1	2	1	0																1	4	0	0	1	1	1	1	1	1	0		1
2	0	1	0	0		6	3	0	4	1	1	1	1					1	2	1	0																1	2	0	0	1	1	0		1	1	0		1
1	0	0	0	0		6	5	0	3	3	1	1	2					1	2	1	0																1	1	0	0	1	1	0		0		0		0
1	0	0	0	0		6	5	0	2	3	1	1	1					1	4	1	0																1	3	0	0	1	1	0		0		0		1
1	0	0	0	0		7	1	0		1	1	1	1					1	3	1	0																1	1	0	0	1		1		0		0		1
2	0	0	0	0		5	2	1	2	3	1	1	1					1	3	1	0																1	1	0	0	1	1	1	1	1	1	0		1
1	0	0	0	0		6	5	0	2	3	1	1	1					1	5	1	0																1	1	0	0	1	1	1	1	1	1	0		1
2	0	0		0		5	3		2	2	1	3	2	2	3			1	4	1	0																1	4	0	0	1	1	0		0		0		0
1	0	0	0	0		6	5	0	1	1	1	1	3					1	5	0	0																1	1	0	0	0		0		0		0		0
1	0	0	0	0		5	5	0	1	1	1	3	2	2	3			1	3	0	0																2	1	0	0	0		1	1	0		0		0
2	0	0	0	0		5	5	0	1	3	1	1	2					1	3	1	0																1	1	0	0	0		0		0		0		0
1	0	0	0	0		6	5	0	1	3	1	1	2					1	4	1	0																1	3	0	0	0		1	1	0		0		0
1	0	0	0	0		6	5	0	1	2	1	1	1					1	4	1	0																2	1	0	0	0		0		0		0		0
2	0	0	0	0		5	2	0	2	3	1	1	1					1	3	1	0																1	2	0	0	1	1	1	1			0		0
2	0	0	0	0		6	5	0	1	1	1	1	1					1	5	1	0																1	2	0	0	1	1	0		1	1	0		0
1	0	0	0	0		6	5	0	1	3	1	2	1	2				1	3	0	0																1	1	0	0	1	1	1	2	0		0		1
1	0	0	0	0		5	5	0		1	1	1	4					1	3	0	0																1	8	0	0	1	1	1	1	1	1	0		0
1	0	0	0	0		6	5	0	11	3	1	1	3					1	2	0	0																1	2	0	0	0		0		0		0		0
1	0	0	0	0		6	5	0	3	1	1	1	2					1	3	0	0																1	8	0	0	1	1	1	1	0		0		0
2	0	0	0	0		5	5	0	4	3	1	1	2					1	3	1	0																1	1	0	0	0		0		1	2	0		0
1	0	0	0	0		6	5	1	1	3	1	1	1					1	4	1	0																1	2	0	0	0		0		0		0		1
1	0	0	0	0		5	5	0	3	3	1	3	2	2	3			1	3	0	2																1	2	0	0	1	1	1	1	1	1	0		1
1	0	0	0	0		6	5	0	1	3	1	1	2					1	3	1	0																1	2	0	0	0		0		0		0		0
1	0	0	0	0		5	5	0	2	1	4	1	2					1	2	1	0																1	2	0	0	1	1	1	1	0		0		0
2	0	0	0	0		6	5	0	2	2	1	2	2	2				1	3	0	0																1	4	0	0	0		1	1	0		0		1
2	0	0	0	0		5	2	0	2	3	1	2	2	2				1	3	1	0																1	4	0	0	1	1	1	1	1	1	1	1	0
1	0	0	0	0		5	3	1	1	1	1	1	1					1	3	1	0																1	3	0	0	1	1	1	1	1	1	0		1
1	0	0	0	0		5	5	0	1	1	1	1	3					1	3	0	0																1	8	0	0	0		0		0		0		0
1	0	0	0	0		7	2	0	4	1	1	1	2					1	2	0	0																1	4	0	0	1	1	1	1	0		0		0
2	0	0	0	0		6	2	0	2	2	1	1	2					1	2	1	0																2	2	0	0	1	1	1	1	0		0		0
2	0	0	0	0		6	5	0	1	3	1	1	3					1	4	0	0																1	1	0	0	1	2	1	2	0		0		0
1	0	0	0	0		7	2	0	2	3	1	3	1	2	3			1	3	1	0																1	3	0	0	1	1	0		0		0		0
1	0	0	0	0		6	5	0	1	1	1	4	1	1	2	4		1	5	1	0																2	2	1	0	1	1	0		0		0		1
1	0	0	0	0		6	5	0	2	1	1	1	3					1	3	0	0																1	2	0	0	1	1	0		0		0		0
1	0	0	0	0		6	5	0	1	1	1	1	3					1	3	0	2																1	2	0	0	0		0		0		0		0
1	0	0	0	0		6	5	0	2	3	1	2	2	3				1	4	1	0																1	3	0	0	1	1	1	1	0		0		0
1	0	0	0	0		7	2	0	2	3	1	1	3					1	3	0	0																1	2	0	0	1	1	1	1	0		0		1
1	0	0	0	0		6	2	0	2	2	1	1	2					1	2	1	0																1	2	0	0	1	1	0		1	1	0		1
1	0	0	0	0		6	2	0	3	1	1	1	1					1	3	1	0																1	3	0	0	1	1	1	1	0		0		0
2	0	0	0	0		6	5	0	3	3	1	2	2	3				1	4	1	0																1	3	0	0	0		1	1	0		0		1
1	0	0	0	0		7	2	1	2	3	1	2	1	2				1	4	1	2																1	3	0	0	1	1	1	1	1	1	0		0
2	0	0	0	0		5	2	0	1	3	1	1	3					1	3	0	0																1	2	0	0	0		1	1	0		0		0
1	0	0	0	0		5	5	1	2	1	1	1	2					1	2	1	0																1	2	0	0	1	1	1	1	0		0		0
2	0	0	0	0		6	5	0	1	3	1	1	3					1	4	0	0																1	1	0	0	0		0		0		0		0
2	0	0	0	0		6	3	0	1	1	1	1	2					1	2	1	0																3	7	0	0	1	1	0		1		0		0
1	0	0	0	0		7	2	0	3	1	1	4	1	2	2	3		1	3	1	0																2	2	0	0	1	1	1	1	1	1	0		1
2	0	0	0	0		6	5	0	3	3	1	1	1					1	4	1	0																1	3	0	0	1	1	0		0		0		0
1	0	0	0	0		6	2	0	3	1	1	1	1					1	4	1	0																1	1	0	0	0		0		0		0		1
2	0	0	0	0		6	5	1	2	3	1	1	1					1	3		0																1	1	0	0	0		0		0		0		1
1	0	0	0	0		6	5	0		3	1	1	1					1	5	1	0																2	2	0	0	1	1	1	1	0		0		1
1	0	0	0	0		6	5	0	1	3	1	1	1					1	2	1	0																1	1	0	0	1	2	1	2	0		0		1
1	0	0	0	0		5	1	0	2	2	1	1	3					1	3	0	0																1		0		1	1	1		1		0		1
1	0	0	0	0		4	3	0	2	4	1	2	1	2				1	3	1	0																1		0	0	1	1	1	1	1	1	0		1
1	0	0	0	0		6	2	0	2	3	1	1						1	4	1	0																1	2	0	0	1	1	1	1	1	1	0		1
2	0	0	0	0		6	5	0	1	3	1	1	3					1	5	0	2																1	2	0	0	0		0		0		0		0
1	0	0	0	0		6	5	0	2	1	1	2	2	3				0			0																1	1	0	0	0		1	1	0		0		1
1	0	0	0	0		7	5	0	1	3	1	2	2					1	3		0																2	6	1	0	1	1	1	1	1	2	0		1
1	0	0	0	0		6	5	0	1	3	1	1	2					1	5	0	0																1	1	0	0	1	2	1	2	0		0		1
1	0	0	0	0		6	3	0	1	3	4	1	2					1	3	1	0																1	2	0	0	1	1	1	1	1	1	0		0
1	0	0	0	0		6	5	0	1	3	1	1	1					1	3	0	0																1	3	0	0	1	1	0		0		0		1
1	0	0	0	0		6	5	0	1	3	1	2		2				1	4	1	1							1									1	2	0	0	1	1	1	2	0		0		1
1	0	0	0	0		5	5	0	1	1	1	1	2					1	3	1	0																1	5	0	0	0		0		0		0		1
1	0	0	0	0		5	2	0	2	1	4	1	1					1	4	0	0																1	4	0	0	1	1	0		0		0		0
1	0	0	0	0		5	5	0	2	1	1	2	1	2				1	2	1	1											1					1	2	0	0	1	1	1	1	1	1	0		1
1	0	0	0	0		6	2	0	2	3	1	1	2					1	2	1	0																1	1	0	0	0		0		0		1	2	1
2	0	0	0	0		6	2	0	3	1	1	1	2					1	4	0	0																1	3	0	0	0		0		0		0		0
1	0	0	0	0		6	5	0	2	3	1	2	2	2				1	3	1	0																1	2	0	0	0		0		1	1	1	1	1
1	0	0	0	0		5	5	1	2	3	4	1	2					1	3	0	0																1	4	0	0	1	1	1	1	1	1	0		0
1	0	0	0	0		7	3	0	4	3	1	1	2					1	5	1	0																1	1	0	0	0		1	2	0		0		1
2	0	0	0			6	1	0	1	1	1	1	1					1	3	1	2																1	1	0	0	0		1	2	0		0		0
2	0	0	0	0		6	2	0	2	3	1	2	1	2				1	4	1	0																1	2	0	0	1	1	1	1	1	1	0		0
1	0	1	0	0		6	5	0	1	1	1	2	2	3				1	3	1	0																1	2	0	0	1	1	1	1	1	2	0		1
1	0	1	0	0		6	5	0		1	1	2	2	3				1	3	1	0																1	2	0	0	1	1	1	1	1	2	0		1
1	0	0	0	0		5	2	1	2	2	1	1	2					1	3	1	0																1	3	0	0	0		0		0		0		0
2	1	0	0	0		5	3	1	1	5	1	2	2	3				1	2	0	0																1	3	0	0	1	1	0		0		0		1
2	0	0	0	0		7	2	0	3	3	1	1	2					1	3	0	0																1	5	0	0	1	1	1	1	1	1	0		1
1	0	0	0	0		6	5	0	1	1	1	2	3	4				1	5	0	2																1	3	0	0	0		0		0		0		0
1	0	1	0	0		6	5	0	1	1	1	2	1	2				1	5	1	1		1									1					1	3	0	0	1	1	1		0		0		0
1	0	0	0	0		5	5		3	3	1	2	2	4				1	4	0	0																1	4	0	0	0		1	1	0		0		0
2	0	0	0	0		4	1	1	2	2	4	1	2					1	4	1	2																1	2	0	0	1	1	0		1	2	0		1
2	0	0	0	0		6	2	0	3	1	1	1	2					1	2	0	0																1	2	0	0	0		0		0		0		0
2	0	0	0	0		6	2	0	5	3	1	1	3					1	3	0	0																1	3	0	0	0		0		0		0		0
2	0	0	0	0		7	2	0	2	3	1	2	2	3				1	2	1	0																1	2	0	0	1	1	0		1	1	0		0
1	0	0	0	0		6	5	0	7	3	1	1	1					1	4	0	0																1	1	0	0	0		0		0		0		0
1	0	0	0	0		6	2	0	2	1	1	1	1					1	3	1	0																1	1	0	0	0		0		0		0		0
1	0	0	0	0		6	5	0	3	1	1	1	3					1	3	0	0																1	2	0	0	1		1	1	0		0		0
2	0	0	0	0		6	5	0	5	1	1	1	3					1	4	0	0																1	8	0	0	0		0		0		0		0
1	0	0	0	0		7	5	0	4	3	1	1	2					1	3	0	1	2	2	1	2	2	2	2	2	2	2	2	2	2			1	3	0	0	1	1	0		0		0		0
2	0	0	0	0		6	5	0	3	1	1	1	2					1	3	0	0																1	2	0	0	0		1	1	0		0		1
1	0	0	0	0		5	5	0	11	1	1	1	3					1	3	0	0																		0	0	0		0		0		0		0
1	0	0	0	0		6	5	0		2	1	1	3					1		0	0																1	8	0	0	1	1	0		0		0		1
1	0	0	0	0		6	5	0	1	1	1	1	1					1	2	1	0																1	3	0	0	1	1	1	1	0		0		0
2	0	0	0	0		6	2	0	6	3	1	1	3					1	1	0	0																1	4	0	0	0		0		0		0		0
1	0	0	0	0		5	1	0	5	1	1	1	3					1	4	0	0																1	8	0	0	0		0		0		0		1
1	0	0	0	0		6	5	0	5	3	1	1	2					1	3	1	2																1	8	0	0	1	1	1	1	1	2	0		0
1	0			0		4	3	1	2	2	1	1	2					1	3	1	0																1	1	0	0	0		0		0		0		0
1	0	0	0	0		4	1	1	1	2	1	1	2					1	3	1	0																1	1	0	0	0		0		0		0		1
2	0	0	0	0		6	2	1	2	2	1	1	2					1	3	0	2																1	4	0	0	1	1	0		0		0		0
1	0	0	0	0		5	2	0	3	3	1
1	0	0	0	0		5	2	0	2	3	2	1	2					1	3	1	0																1	2	0	0	1	1	0		1	1	0		0
2	0	0	0	0		6	5	0	2	3	1	1	1					1	2	1	0																1	2	0	0	0		1	1	1	1	0		0
1	0	0	0	0		6	2	0	2	1	1	1	3					1	3	1	0																1	3	0	0	0		1	1	0		0		0
2	0	0	0	0		6	5	0	3	3	1	2	1	2				1	4	1	0																1	1	0	0	1	1	1	1	0		0		1
1	0	0	0	0		5	3	0	2	3	1
1	0	0	0	0		4	3	0	2	3	1	2	1	4				1	2	1	0																1	2	0	0	1	1	0		0		0		1
2	0	0	0	0		6	5	0	2	1	1	1	2					1	3	1	0																1	1	0	0	1	1	0		0		0		1
1	0	0	0	0		6	5	0	2	1	1	2	3	3				1	3	0	0																1	3	0	0	0		0		0		0		0
1	0	0	0	0		6	2	0	2	1	1	1	1					1	3	1	0																1	2	0	0	0		0		0		0		1
1	0	0	0	0		7	2	0	2	3	1	1	4					1	3	0	0																1	2	0	0	0		1		0		0		0
1	0	0	0	0		5	5	0		1	1	1	3					1	4	0	0																1	2	0	0	0		1	1	0		0		0
1	0	0	0	0		6	5	0	2	1	1	1	3					1	4	0	1							1									1	2	0	0	1	1	1	1	0		0		0
1	0	0	0	0		6	5	0	3	3	2	2	2	4				1	3	0	0																1	3	0	0	1	1	0		0		0		1
1	0	0	0	0		6	5	0	1	3	1	1	3					1	3	0	0																1	2	0	0	1	1	0		0		0		0
2	0	0	0	0		5	3	0	1	2	1	1	1					1	2	1	0																1	3	0	0	0		1	1	0		0		0
2	0	0	0	0		6	5	0	1	1	1	2	2	3				1	3	1	0																1	1	0	0	0		0		0		0		1
1	0	0	0	0		6	2	0	2	3	1	2	2	3				1	4	1	0																1	1	0	0	1	2	0		0		0		1
1	0	0	0	0		6	1	0	2	3	1	1	1					1	2	1	0																1	1	0	0	1	2	0		0		0		1
1	0	0	0	0		6	5	1	1	3	1	2	2	3				1	3	1	0																1	4		0	1	1			0		1	1	0
1	0	0	0	0		6	5	0	5	1	1	1	2					1	4	1	0																1	8	0	0	0		0		0		0		1
1	0	0	0	0		6	5	0	1	1	1	2	1	3				1	3	1	0																1	3	0	0	1	1	0		0		0		0
1	0	0	0	0		8	5	0	1	3	1	1	1					1	4	1	0																1	1	0	0	0		0		0		0		0
1	0	0	0	0		7	2	0	2	3	1	2	3	4				1	3	0	0																1	1	0	0			0		0		0		0
1	0	0	0	0		6	5	0	1	1	1	1	3					1	3	0	0																1	1	0	0	0		0		0		0		0
2	0	0	0	0		6	5	0	2	1	1	2	3	3				1	3	0	0																1	3	0	0	1	1	0		1	1	0		0
2	0	0	0	0		6	5	1	2	3	1	1	1					1	2	1	0																1	2	0	0	0		1	1	1	1	0		0
2	0	0	0	0		5	3	0	2	3	1	1	1					1	2	0	0																1	1	0	0	0		0		0		0		1
2	0	0	0	0		6	2	0	2	3	1	1	3					1	1	1	0																1	2	0	0	0		0		0		0		0
1	0	0	0	0		6	5	0	1	3	1	1	1					1	2	1	0																1	1	0	0	0		0		0		0		1
1	0	0	0	0		7	2	0	2	3	1	1	4					1	3	0	0																1	3	0	0	1	1	1	1	1	2	0		0
2	0	0	0	0		6	5	0	2	2	1	2	2	3				1	4	1	0																1	2	0	0	1	1	0		0		0		0
2	0	0	0	0		6	5	0	2	3	1	1	2					1	2	1	0																1	2	0	0	1	1	1	1	1	1			1
1	0	0	0	0		6	5	0	6	3	1	1	1					1	4	0	0																1	1	0	0	1	1	0		1		0		0
1	0	0	0	0		7	3	0		3	1	1	4					1	3	0	2																1	8	0	0	1	1	0		1	1	0		0
1	0	0	0	0		6	5	0	4	1	1	1	2					1	4	0	0																1		0	0	0		0		0		0		0
1	0	0	0	0		7	2	0	2	3	1	2	1	1				1	4	1	0																1	2	0	0	1	1	1	1	1	1	0		0
1	0	0	0	0		6	5	0	4	1	1	1	2					1	3	1	1	2	2	2	2	2	2	2	2	2	2	1	2	2			1	3	0	0	0		1	1	1	1	0		1
1	0	0	0	0		6	5	0	3	1	1	1	2					1	4	1	0																1		0	0	0		0		0		0		0
1	0	0	0	0		6	1	0	1	1	1	1	3					1	4	0	0																1	8	0	0	1	1	0		0		0		0
1	0	0	0	0		6	5	0	2	1	1	1	3					1	5	0	0																1	3	0	0	1	1	1	1	0		0		0
1	0	0	0	0		5	5	0	2	1	4	1	2
1	0	0	0	0		6	3	0	1	2	1	1	1					1	3	1	0																1	1	0	0	0		0		0		0		1
1	0	0	0	0		6	2	0	2	3	1	1	3					1	3	0	0																1	1	0	0	0		0		0		0		0
1	0	0	0	0		6	2	0	2	1	1	2	2	3				1	4	0	0																1	2	0	0	1	1	0		0		0		0
1	0	0	0	0		5	5	0	1	1	1	1	3					1	3	1	0																1	1	0	0	0		0		0		0		0
2	0	0	0	0		7	2	0	2	1	1	2	2	2				1	2	1	0																1	1	0	0	0		0		0		0		1
1	0	0	0	0		6	5	0	1	1	1	1	2					1	5	1	0																1	2	0	0	0		0		0		0		0
2	0	0	0	0		6	1	0	1	3	1
2	0	0	0	0		6		0	1	1	1	1	3					1	5	0	0																1	1	0	0	1	2	0		0		0		1
1	0	0	0	0		3	1	0	1	3	4	1	2					1	3	0	0																2	6	1	0	1	1	0		0		0		1
2	0	0	0			5	1	0	2	1	1	1	2					1	2	1	0																	1	0	0	0		0		1	1	1	1	0
2	0	0	0	0		5	5	0	2	3	1	1	2					1	3	1	0																1	2	0	0	1	1	0		1	1	0		1
1	0	1	0	0		5	5	1	1	1	1	1	2					1	2	1	0																1	2	0	0	1	1	1	1	1	1	0		1
2	0	1	0	0		5	1	0	2	1	1	1	4					1	2	0	1	2	2	2	2	2	2	1	2	2	2	2	2	2			1	1	0	0	0		0		0		0		0
1	0	0	0	0		7	5	0	3	1	1	2	2	3				1	4	1	0																1	2	0	0	0		0		0		0		1
1	0	0	0	0		6	2	0	2	1	2	2	3	4				1	3	0	0																1	1	0	0	0		1	1	0		0		1
2	0	0	0	0		6	5	0	2	1	1	1	1					1	3	1	1		1														1	1	0	0	1	2	1	2	1	2	1	2	0
1	0	0	0	0		6	5	0	2	1	1	1	3					1	4	0	1							1									1	1	0	0	0		1	2	0		0		1
1	0	0	0	0		6	2	0	2	1	1	1	2					1	4	1	0																1	2	0	0	0		1	2	0		0		0
1	0	0		0		6	1	0	6	1	1	3	2	4	4			1	2	1	0																2	3	1	1	0		1		0		0		0
2	0	0	0	0		6	5	0	1	1	1	1	2					1	4	1	0																1	1	0	0	1	1	0		0		0		0
1	0	0	0	0		6	5	1	1	1	1	1	2					1	3	1	0																1	2	0	0	1	1	0		0		0		0
1	0	0	0	0		5	5	0	1	1	1	1	3					1	3	0	0																1	1	0	0	0		0		0		0		0
1	0	0	0	0		5	2	0	1	1	1	1	2					1	3	0	0																1	1	0	0	1	2	0		0		0		1
2	0	0	0	0		5	5	0	1	1	1	1	2					1	4	1	0																1	2	0	0	0		0		0		0		0
1	0	0	0	0		6	5	0	2	1	2	1	3					1	3	0	0																1	1	0	0	0		0		0		0		1
1	0	0	0	0		6	5	0	1	1	1	1	2					1	4	1	0																1	3	0	0	1	1	0		0		0		0
1	0	0	0	0		6	5	0	5	3	1	1	2					1	4	0	0																1	1	0	0	0		0		0		0		0
2	0	0	0	0		6	1	0	1	3	1	1	2					1	3	1	0																1	1	0	0	0		0		0		0		1
1	0	0	0	0		7	2	0	3	3	1	1	3					1	4	0	0																1	3	0	0	0		0		0		0		1
2	0	0	0	0		5	1	0	2	1	2	1	2					0			0																1	1	0	0	0		0		0		0		0
1		0	0	0		7	2	0	2	1	1	1	1					1	4	1	0																1	1	0	0	0		0		0		0		1
1	0	0	0	0		5	5	0	9	1	1	1	2					1	4	0	0																1	1	0	0	0		0		0		0		0
2	0	0	0	0		5	5	0	1	1	1	1	1					1	4	1	0																1	2	0	0	1	1	1	1	1	1	0		1
1	0	0	0	0		6	5	1	1	1	1	1	1					1	4	1	0																1	1	0	0	1	2	0		1	2	1	2	1
1	0	0	0	0		6	2	0	1	2	1	1	1					1	3	1	0																1	1	0	0	0		0		0		0		0
1	0	0	0	0		5	2		2	1	1	1	1					1	3	0	0																1	2	0	0	1	1	1	1	0		0		1
1	0	0	0	0		6	5	0	3	3	1
1	0	0	0	0		6	2	0	2	1	4	2	1	3				1	3	1	0																1	2	0	0	1	1	0		0		0		0
2	0	0	0	0		6	5	0	2	3	1	1	3					1	5	0	0																1	5	0	0	1	1	0		0		0		0
1	0	0	0	0		6	5	0	7	1	1	1	3					1	4	0	0																1	8	0	0	0		1	1	0		0		0
2	0	0	0	0		6	5	0	2	2	1	1	2					1	4	0	0																1	1	0	0	0		0		0		0		0
1	0	0	0	0		7	5	0	1	2	1	2	1	2				1	4	1	0																1	2	0	0	1	1	0		0		0		1
1	0	0	0	0		6	5	0	1	3	1	1	3					1	4	1	0																1	2	0	0	1	1			1	2	1	1	0
1	0	0	0	0		6	5	1	1	3	1	1	2					1	3	1	0																1	1	0	0	1	2	0		1	2	0		1
2	0	0	0	0		6	5	0	4	1	1	1	3					1	4	1	0																1	5	0	0	1	1	0		1	1	0		1
1	0	0	0	0		5	5	0	1	1	1	1	3					1	4	0	2																1	2	0	0	0		1	1	0		0		0
2	0	0	0	0		5	1		5	1	1	1	1					1	2	1	0																1	1	0	0	0		0		0		0		0
1	0	0	0	0		5	5	0	2	3	1	1	2					1	5	0	0																1	1	0	0	1	2	0		0		0		0
1	0	0	0	0		5	3	0	2	2	1	1	2					1	5	1	1	2	2	2	2	2	2	1	2	2	2	2	2	2			1	1	0	0	0		0		0		0		0
1	0	1	0	0		5	5	1	1	4	1	1	1					1	3	1	0																1	2	0	0	1	1	1	1	0		0		0
1	0	1	0	0		7	5	0	4	3	1	1	1					1	4	1	0																1	2	0	0	1	1	1	1	0		0		0
2	0	0	0	0		5		0	2	2	1	1	1					0			2																1	6	1	0	1	1	1	1	0		0		0
2	0	0	0	0		5	2	0	2	3	1	2	1	1				1	3	1	0																1	1	0	0	1	1	0		0		1	1	1
1	0	0	0	0		5	5	0	1	1	1	1	2					1	3	0	0																1	1	0	0	1	1	0		1	1	1	1	0
2	0	0	0	0		7	3	0	2	3	1	1	1					1	3	1	0																1	2	0	0	1	1	0		0		0		0
2	0	0	0	0		3	5	0	3	3	1	1	1					1	3	1	0																1	2	0	0	0		1	2	1	1	0		0
1	0	0	0	0		6	5	0	7	1	1	1	2					1	5	0	0																1	2	0	0	0		1	1	0		0		0
2	0	0	0	0		6	5	0	2	2	1	1	2					1	4	1	0																1	1	0	0	0		0		0		0		0
1	0	0	0	0		6	5	0	3	1	1	2	2	3				1	4	1	0																1	8	0	0	0		1	1	0		0		0
1	0	0	0	0		6	5	0		1	1	1	3					1	4	0	0																1	2	0	0	0		0		0		0		0
1	0	0	0	0		6	5	0	1	3	1	1	3					1	5	0	0																1	4	0	0	0		0		0		0		0
2	0	0	0	0		7	1	0	1	3	1	2	1	2				1	2	1	0																1	2	0	0	0		0		0		0		0
1	0	0	0	1		5	1	1	1	1	1	1	3					1	3	0	0																1	2	0	0	1	1	1	1	1	1	0		0
1	0	0	0	0		6	5	0	1	1	1	1	3					1	4	0	0																1	8	0	0	0		0		0		0		0
1	0	0	0	0		6	5	0	6	1	1	1	2					1	5	0	0																1	2	0	0	0		0		0		0		0
1	0	0	0	0		6	5	0	1	2	1	1	2					1	4	0	0																1	1	0	0	0		1	1	0		0		0
1	0	0	0	0		5	1	1	1	2	1
2	0	0	0	0		6	5	1	2	2	1	2	1	2				1	4	1	0																1	1	0	0	1	2	0		0		0		1
1	0	0	0	0		5	5	0	3	2	1	1	1					1	2		0																1	3	0	0	0		0		1	1	1	1	1
1	0	0	0	0		6	2	0	1	3	1	2	1	2				1	1	1	0																1	2	0	0	1	1	1	1	1	1	1	1	1
2	0	0	0	0		6	5	0	1	1	1	1	2					1	4	0	1	2	2	2	2	2	2	1	2	2	2	2	2	2			1	3	0	0	1	1	0		0		0		1
2	0	0	0	0		8	5	0	1	3	1	1	1					0			0																1	2	0	0	1		1	1	1		1		0
1	0	0	0	0		7	5	1	1	3	1	2	3					1	2	0	0																1	3	0	0	0		0		0		0		1
2	0	0	0			5	5	1	2	3	1	1	3					1	4	0	0																1	4	0	0	0		0		0		0		0
1	0	0	0	0		6	5	0	1	1	1
1	0	0	0	0		6	2	0	2	1	1	2	4					1	3	1	0																1		0	0	0		0		0		0		0
1	0	0	0	0		6	1	1	1	3	1
1	0	0	0	0		8	2	0	2	1	1	1	3					1	3	0	0																1	3	0	0	0		0		0		0		0
1	0	0	0	0		6	5	0	1	1	1	1	3					1	4	0	0																1	4	0	0	0		1	1	0		0		0
2	0	0	0	0		6	5	0	1	1	1	1	2					1	4	1	0																2	7	0	0	1	1	1	1	0		0		1
1	0	0	0	0		5	5	0	1	1	1	2	1	2				1	3	1	0																1	1	0	0	0		0		0		0		0
1	0	0	0	0		6	5	0	2	1	1	1	3					1	4	0	1	2	2	2	2	2	2	1	2	2	2	1	2	2			1	8	0	0	1	1	0		0		0		0
1	0	0	0	0		7	3	0	2	3	1	2	2	3				1	3	1	0																1	2	0	0	1	1	1	1	1	1	0		1
1	0	0	0	0		6	5	0	2	1	1	1	3					1	4	0	0																1	2	0	0	0		0		0		0		0
2	0	0	0	0		6	5	0	1	3	1	2	1	2				1	4	1	0																1	1	0	0	0		0		0		0		1
2	0	0	0	0		7	2	0	4	1	1	1	2					1	5	1	0																1	2	0	0	0		0		0		0		1
2	0	0	0	0		6	2	0	8	1	1	1	3					1	4	0	0																1	4	0	0	1	1	1	1	0		0		0
1	0	0	0	0		5	5	0	6	1	1	2	1	1				1	4	1	0																1	1	0	0	0		0		1	2	0		0
1	0	0	0	0		6	5	0	3	3	1	1	2					1	4	1	0																1	3	0	0	1	1	0		0		0		0
2	0	0	0	0		7	2	0	2	3	1	1	2					1	4	1	0																1		0	0	0		0		0		0		1
2	0	1	0	0		5	2	0	2	1	3	1	4					1	4	0	0																1	4	0	0	0		0		0		0		0
1	0	0	0	0		8	2	0	3	3	1	1	3					1	4	0	0																1	1	0	0	0		1	1	0		0		0
2	0	0	0	0		5	2	0	2	3	4	1	3					1	4	0	0																1	3	0	0	0		0		0		0		0
2	0	0	0	0		6	2	0	2	3	1	2	2	3				1	3	1	2																1	1	0	0	0		0		0		0		1
1	0	0	0	0		5	5	0	1	3	1	1	2					1	3	0	0																1	2	0	0	0		1	1	0		0		0
1	0	0	0	0		5	2	0	2	1	1	2	1	2				1	3	1	0																1		0	0	1		1		0		0		1
1	0	0	0	0		5	5	1	2	3	1	1	1					1	2	1	2																1	4	0	0	1	1	1	1	0		0		0
2	0	0	0	0		6	1	0	2	1	1	1	3					1	3	1	0																1	2	0	0	1	1	1	1	1	1	0		1
1	0	0	0	0		6	5	0	2	3	1	1	1					1	4	1	0																1	3	0	0	1	1	1	1	0		0		1
1	0	0	0	0		7	5	0	3	1	1	1	2					1	3	0	0																1	8	0	0	1	1	1	1	1	2	0		0
1	0	0	0	0		6	5	0	4	1	1	1	2					1	2	1	0																1	2	0	0	0		1	1	0		0		0
1	0	0	0	0		6	5	0	2	4	4	1	3					1	4	0	0																1	4	0	0	0		0		0		0		0
1	0	0	0	0		6	5	0	1	1	1	2	2	3				1	4	1	0																1	2	0	0	0		1	1	1	1	0		0
1	0	0	0	0		6	2	1	3	3	1	2	3	3				1	4	1	1							1									1	4	0	0	1	1	1	1	1	1	0		1
1	0	0	0	0		6	2	0	3	1	1	1	1					1	2	1	0																1	3	0	0	1	1	0		0		0		0
1	0	0	0	0		6	5	0	2	1	1	1	3					1	4	0	0																1	2	0	0	1	1	1	1	0		0		0
1	0	0	0	0		6	5	1	3	3	1	1	3					1	4	0	0																1	3	0	0	0		0		0		0		0
1	0	0	0	0		6	2	0	2	1	1	1	2					1	2	1	0																1	4	0	0	1	1	0		0		0		1
2	0	0	0	0		6	5	0	3	3	1	2	2	3				1	4	1	0																1	1	0	0	0		0		0		0		0
1	0	0	0	0		6	5	1	1	3	1	1	3					1	4	0	0																1	4	0	0	1	1	0		0		0		0
2	0	0	0	0		7	3	0	3	3	1	1	3					1	3	0	0																1	2	0	0	1	1	1	1	1	2	0		1
2	0	0	0	0		7	2	0	3	1	1	1	3					1	3	0	0																1	2	0	0	1	1	1	1	0		0		0
1	0	0	0	0		5	5	0	3	1	1	2	3	4				1	3	0	1	2	2	2	2	2	2	1	2	2	2	1	2	2			1	1	0	0	0		0		0		0		0
1	0	0	0	0		6	5	1	1	3	1	1	2					1	3	1	0																1	2	0	0	1	1	0		1	1			0
1	0	0	0	0		6	2	0	1	3	1	1	3					1	3	0	0																1	3	0	0	1	2	0		1	2	0		0
2	0	0	0	0		6	3	0	2	3	1	1	1					1	2	1	0																1	1	0	0	1	1	1	1	0		0		1
1	0	0	0	0		6	5	0	1	1	1	1	1					1	5	1	1							1									1	8	0	0	1	1	0		1	1	0		1
2	0	0	0	0		6	1	0	1	1	1	2	1	2				1	3	1	0																1	2	0	0	0		0		0		0		0
1	0	0	0	0		6	5	0	1	1	1	2	2	3				1	4	1	0																1	3	0	0	1	1	0		1	1	0		1
1	0	0	0	0		6	5	0	2	3	1	2	3	3				1	3	0	1											1					1	8	0	0	1	1	0		0		0		0
2	0	0	0	0		5	3	0	3	3	1	2	1	3				1	2	1	0																1	2	0	0	0		1	1	0		0		1
1	0	0	0	0		7	1	0	1	1	1	2	1	3				1	4	1	1											1					2	6	0	0	1	1	1	1	1	2	0		0
2	0	0	0	0		6		0	3	3	2	2	2	3				1	4	1	0																1	5	0	0	1	1	0		0		0		1
1	0	0	0	0		6	5	0	3	1	1	1	3					1	5	0	0																1	4	0	0	1	1	0		0		0		1
2	0	0	0	0		6	2	0	5	1	1	1	2					1	3	0	0																1	1	0	0	1	1	0		0		0		1
1	0	0	0	0		7	5	0	3	1	1	2	1	3				1	3	1	0																1	5	0	0	1	1			1	1	0		0
2	0	0	0	0		6	2	0	2	1	2	3	1	2	3			1	3	1	0																1	4	0	0	1	1	0		1	2	0		1
1	0	0	0	0		6	5	0	1	1	1	1	3					1	3	0	1					1											1	2	0	0	1		1		0		0		0
1	0	0	0	0		5	2	1	2	1	1	1	2					1	3	1	0																1	1	1	0	1		0		0		0		0
1	0	0	0	0		8	5	0	2	1	1	1	1					1	4	1	0																1	3	0	0	1	1	0		1	1	0		1
1	0	0	0	0		6	5	1	1	3	1	3	1	1	2			1	2	1	0																1	4	0	0	1	1	1	1	1	1	0		1
2	0	0	0	0		6	5	1	1	1	1	1	3					1	3	0	0																1	1	0	0	0		0		1	2	0		1
1	0	0	0	0		6	3	1	4	1	2	2	1	2				1	3	1	1							1									2	2	0	0	0		0		0		0		0
1	0	0	0	0		7	3		6	3	1	2	2	2				1	4	1	0																1	2	0	0	1	1	0		0		0		1
1	0	0	0	0		6	5	0	3	2	1	2	2	3				1	3	1	0																1	1	0	0	1	1	1	1	1	1	1	1	0
2	0	0	0	0		7	1	0	1	2	1	1	1					1	2	1	0																1	3	0	0	1	1	1	1	0		0		0
1	0	0	0	0		5	2	0	2	3	1	2	1	2				1	2	1	0																1	4	0	0	1	1	0		0		0		1
1	1	0	0	0		5	5	1	1	1	1	1	3					1	5	1	0																1	3	0	0	0		0		0		0		0
1	0	0	0	0		5	2	0	2	3	1	1	3					1	3	0	2																1	3	0	0	1	1	1	1	1	2	0		1
1	0	0	0	0		6	2	0	3	3	1	1	1					1	4	1	0																1	8	0	0	1	1	1	1	1	1	0		1
2	0	0	0	0		8	2	0	3	3	1	2	1	2				1	4	1	0																2	2	0	0	1	1	1	1	1	2	0		1
2	0	0	0	0		6	5	0	1	1	1	1	1					1	2	1	0																1	2	0	0	1	1	1	1	0		0		0
1	0	0	0	0		5	2	0	3	3	1	3	2	3	3			1	3	1	0																1	3	0	0	1	1	1	1	0		0		0
1	0	0	0	0		6	5	0	1	2	1	2	1	2				1	3	1	0																1	1	0	0	0		0		0		0		0
1	0	0	0	0		7	2	0	3	3	1	2	1	2				1	3	1	0																2	4	1	0	1	1	1	1	1	1	1	1	0
1	0	0	0	0		7	5	0	1	1	1	1	3					1	2	0	0																1	2	0	0	0		0		0		0		0
2	0	0	0	0		5	3	0	2	2	1	1	2					1	4	0	0																1	3	0	0	0		0		0		0		0
1	0	0	0	0		6	5	0	3	3	1	2	1	3				1	4	1	1	2	2	2	1	2	2	2	2	2	2	2	2	2			1	2	0	0	0		0		1	1	0		1
1	0	0	0	0		5	1	0	2	3	1	2	1	2				1	3	1	0																1	2	0	0	1	1	1	1	1	1			0
1	0	0	0	0		6	5	0	1	1	1	1	3					1	4	1	0																1	1	0	0	1	2	1	2	0		0		1
1	0	0	0	0		6	5	1	1	3	1	1	3					1	4	0	0																1	2	0	0	1	1	0		0		0		0
1	0	0	0	0		6	5	0	1	3	1	2	3	3				1	5	0	2																1	3	0	0	1	1	1	1	0		0		1
1	0	0	0	0		6	5	0	1	3	1	1	1					1	3	1	0																1	8	0	0	1	1	1	1	1	1	0		1
1	0	0	0	0		5	5	0	11	1	1	1	2					1	5	1	0																1	1	0	0	0		0		0		0		0
2	0	0	0	0		6	5	0	1	3	1	2	1	2				1	3	1	0																1	3	0	0	0		0		0		0		1
1	0	0	0	0		7	3	0	2	3	2	1	2					1	3	1	0																1	4	0	0	1	1	1	1	0		0		1
1	0	0	0	0		5	5	0	2	3	1	1	3					1	5	0	0																1	5	0	0	1	1	1	1	0		0		1
2	0	0	0	0		7	5	0	1	1	1	2	1	2				1	3	1	0																2	4	0	0	1	1	0		0		0		1
1	0	0	0	0		8	2	0	4	1	1	2	1	3				1	2	1	0																1	3	0	0	0		1	1	0		0		1
1	0	0	0	0		6	2	0	1	3	1	1	2					1	4	1	0																1	3	0	0	0		0		1		0		0
1	0	0	0	0		6	5	0	2	3	1	1	2					1	3	1	0																1	2	0	0	1	1	0		1	1	0		0
2	0	0	0	0		6	5	0	1	3	1	2	1	1				1	3	1	0																1	2	0	0	1	1	1	1	0		0		1
2	0	0	0	0		6	5	0	2	1	1	2	1	2				1	4	1	0																1	2	0	0	0		0		1	1			1
1	0	0	0	0		5	5	0	4	3	1	1	2					1	5	1	0																1	4	0	0			0		0		0		0
1	0	0	0	0		5	5	0	1	3	1	1	3					1	3	0	0																1	2	0	0	1	1	1	1	0		1	1	1
1	0	0	0	0		5	5	0	1	3	1	1	3					1	4	0	0																1	3	0	0	0		1	1	0		0		0
2	0	0	0	0		6		0	2	1	1	2	1	1				1	3	1	0																1	2	0	0	1	1	0		1	1	0		1
1	0	0	0	0		5	1	1	1	1	4	2	1	2				1	2	1	0																2	6	1	0	1	1	0		1	2	0		1
1	0	0	0	0		6	5	0	3	1	1	1	2					1	3	0	0																1	3	0	0	0		0		0		0		0
1	0	0	0	0		6	2	0	3	3	3	3	1	2	3			1	3	1	0																1	2	0	0	1	1	1	1	0		0		0
1	0	0	0	0		6	5	0	2	3	1	3	1	1	2			1	5	1	0																1	4	0	0	1	1	1	1	0		0		1
1	1	0	0	0		5	5	0	2	5	1	1	3					1	5	1	0																1	3	0	0	0		0		0		0		0
1	1	0	0	0		5	5	0	2	5	1	1	3					1	5	0	0																1	3	0	0	0		0		0		0		1
1	0	0	0	0		5	1	0	4	1	1	1	3					1	3	0	0																1	2	0	0	1	1	1	1	0		0		1
1	0	0	0	0		6	5	0	4	3	1	1	3					1	5	0	1							1				1					1	3	0	0	0		1	1	0		0		0
1	0	0	0	0		6	2	0	3	3	1	3	2	3	3			1	3	1	0																1	2	0	0	0		0		0		0		1
1	0	0	0	0		6	2	0	2	3	1	3	1	2	2			1	4	1	2																1	3	0	0	1	1	1	1	0		0		1
2	0	0	0	0		7	2	0	2	3	1	2	2	3				1	4	1	0																1	1	0	0	0		0		0		0		1
1	0	0	0	0		6	2	0	2	1	1	1	2					0			1					1											1	1	0	0	0		1	2	0		0		1
1		0	0	0		6	1	0	4	1	1	2	3	3				1	4	0	0																1	2	0	0	1	1	0		0		0		1
1	0	0	0	0		6	5	0	2	2	1	1	2					1	5	1	0																1	1	0	0	1		0		0		0		0
1	0	0	0	0		7	2	0	3	3	1	4	2	3	4	4		1	5	1	0																1	8	0	0	1	1	0		0		0		1
1	0	0	0	0		6	5	1	2	3	1	2	2	3				1	5	1	0																1	4	0	0	1	1	0		0		0		0
1	0	0	0	0		6	5	0	1	4	1	1	2					1	3	1	0																1	3	0	0	1	1	1	1	1	2	0		1
1	0	0	0	0		6	5	0	1	3	1	2	1	2				1	2	1	0																1	3	0	0	1	1	0		0		0		1
1	0	0	0	0		7	3	0	1	1	1	2	2	3				1	3	0	1	2	2	2	1	2	2	2	2	2	2	2	2	2			1	5	0	0	1	1	0		0		0		0
1	0	0	0	0		6	5	0	1	3	1	1	2					1	4	1																	1	1	0	0	0		0		0		0		0
2	0	0	0	0		5	2	0	2	3	1	1	2					1	4	0	0																1	3	0	0	0		0		0		0		1
2	0	0	0	0		6	5	1	1	3	1	1	2					1	4	1	0																1	8	0	0	1	1	0		0		0		1
1	0	0	0	0		8	1	0	2	1	1	1	1					1	4	1	0																1	2	0	0	1	1			1	1	0		1
1	1	0	0	0		6	5	0	2	3	1	1	3								0																1	3	0	0	0		0		0		0		1
1	0	0	0	0		6	5	0	2	3	1	1	1					1	5	1	0																1	1	0	0	0		0		0		0		1
1	0	0	0	0		6	5	0	1	2	1	1	1					1	3	1	0																1	4	0	0	1	1	0		0		0		1
2	0	0	0	0		6	2	0	2	1	4	1	2					1	2	1	0																1	1	0	0	1	1	0		0		0		1
1	0	0	0	0		7	2	0	11	1	2	2	2	3				1	3	1	1	2	2	1	2	2	2	2	2	2	2	1	2	2			1	8	0	0	1	1	0		1	2	0		1
2	0	0	0	0		7	2	0	3	2	1	2	1	2				1	2	1	0																1	2	0	0	0		1	1	1	1	0		1
1	0	0	0	0		5	3	0	2	3	1	1	1					1	4	1	0																1	4	1	0	1	1	1	1	0		0		1
1	0	0	0	0		7	2	0	3	3	1	3	1	2	2			1	3	1	2																1	1	0	0	0		0		0		0		0
1	0	0	0	0		7	2	0	2	2	4	1	1					1	4	1	0																1	1		0	1	1	0		0		0		1
1	0	0	0	0		7	1	0	1	1	1	2	1	2				1	5	1	0																1	1	0	0	1	1	1	1	0		0		0
2	0	0	0	0		6	2	0	2	3	1	1	2					1	3	1	0																2	2	0	0	1	1	1	1	1	2	0		1
1	0	0	0	0		6	5	0	2	4	1	1	3					1	4	0	0																1	4	0	0	0		0		0		0		0
1	0	0	0	0		6	5	0	4	1	1	4	2	3	3	4		1	3	1	0																1	5	0	0	1	1	1	1	1	1	1	1	1
1	0	0	0	0		5	5	0	2	3	1	1	3					1	3	0	0																1	1	0	0	0		0		0		0		0
1	0	0	0	0		6	5	0	2	3	1	1	3					1	4	0	0																1	1	0	0	0		0		0		0		0
1	0	0	0	0		6	5	0	2	3	1	3	1	2	2			1	3	1	0																1	2	0	0	0		0		0		0		1
1	0	0	0	0		6	5	0	1	3	1	2	2	3				1	5	0	0																1	1	0	0	0		0		0		0		0
1	0	0	0	0		6	3	0	1	3	2	1	2					1	2	1	1			1	1												2	6	1	0	1	1	1	1	1	1	1	1	0
1	0	0	0	0		6	5	0	1	1	1	4	2	3	3	4		1	5	0	0																2	8	1	0	1	1	0		1	1	0		0
2	0	0	0	0		6	5	0	3	3	1	1	2					1	3	1	0																2	2	0	0	1	1	1	1	1	2	0		1
2	0	0	0	0		5	3	0	1	3	1	1	1					1	2	1	0																1	1	0	0	1	2	0		0		0		1
1	0	0	0	0		6		0	2	2	1	1	3					1	4	0	0																1	3	0	0	1	1	1	1	1	1	1	1	1
2	0	0	0	0		5	5	1		1	1	1	2					1	4	0	0																1	1	0	0	0		0		0		0		0
1	0	0	1	0		6	2	0	4	2	1	2	3	3				1	5	0	0																1	2	0	0	0		0		1	1	0		1
1	0	0	0	0		6	2	0	3	3	1	2	2	3				1	5	0	0																1	4	0	0	0		0		0		0		1
2	0	0	0	0		6	1	0	3	4	1	1	1					1	3	1	0																1	3	0	0	1	1	1	1	0		0		0
2	0	0	0	0		4	1	1	2	2	1	1	2					1	3	0	0																1	3	0	0	0		0		0		0		0
1	0	0	0	0		4	1	1	1	4	3	2	3	4				1	4	0	0																1	4	0	0	0		0		0		0		0
1	0	0	0	0		6	5	0	5	3	1	1	2					1	2	1	0																2	4	0	0	1	1	0		1	1	0		0
2	0	0	0	0		6	5	1	1	2	1	1	1					1	3	1	0																1	1	0	0	0		0		0		0		0
1	0	0	0	0		6	5	1	2	3	1	1	3					1	4	1	0																1	3	0	0	1	1	1	1	1	1			1
1	0	0	0	0		6	2	0	2	2	1	1	2					1	5	1	0																1	1	0	0	0		0		0		0		1
1	0	0	0	0		7	1	0	1	1	1	1	1					1	5	1	0																1	2	0	0	1	1	1	1	1	1	0		1
1	0	0	0	0		6	5	0	1	1	1	3	2	3	3			1	5	0	0																1	4	0	0	1	1	0		0		0		0
2	0	0	0	0		5	1	1	1	2	1	1	4					1	4	0	0																1	4	1	0	0		0		0		0		0
1	0	0	0	0		6	2	0	3	1	4	1	3					1	3	0	2																1	1	0	0	0		0		0		0		0
1	0	0	0	0		6	3	0	3	3	1	1	4					1	4	0	0																1	4	0	0	1	1	1	1	0		0		1
2	0	0	0	0		5	5	0	1	3	1	1	2					1	4	1	1								1								2	7	1	0	1	1	1	1	0		0		0
1	0	0	0	0		6	5	0	4	3	1	2	1	2				1	3	1	0																2	8	0	0	1	1	0		1		0		0
1	0	0	0	0		6	5	0	2	3	4	2	3	3				1	5	0	1		1									1					2	6	1	0	1	1	0		0		0		1
1	0	0	0	0		6	5	0	2	1	1	1	1					1	3	1	0																2	3	0	0	1	2	0		0		0		1
1	0	0	0	0		7	5	1	1	3	1	1	3					1	4	0	0																1	2	0	0	0		1	1	1	1	1	1	1
1	0	0	0	0		6	5	0	1	3	1	1	2					1	4	0	0																1	3	0	0	1	1	0		1	2	0		0
1	0	0	0	0		6	1	0	1	1	1	1	2					1	4	0	0																1
1	0	0	0	0		6	5	0	2	3	2	1	1					1	3	1	0																1	3	0	0	0		1	1	1	1	0		0
2	0	0	0	0		6	1	0	4	1	1	1	2					1	2	1	0																1	2	0	0	1	1	0		1	1	0		0
2	0	0	0	0		6	5	0	4	3	1	2	1	2				1	3	1	0																1	2	0	0	0		0		1	2	1	2	1
2	0	0	0	0		7	2	0	2	1	4	3	1	2	2			0			0																1	1	0	0	1	1	1	1	1	1	1	1	1
1	0	0	0	0		6	5	0	1	3	1	1	3					1	3	0	0																1	2	0	0	1	1	0		0		1	1	1
1	0	0	0	0		8	3	0	3	1	1	2	2	3				1	3	0	0																1	1	0	0	0		0		0		0		0
2	0	0	0	0		5	3	0	3	1	1	2	2	3				1	3	1	0																1	1	0	0	0		0		0		0		0
1	0	0	0	0		5	5	0	1	1	1	3	2	3	3			1	4	1	0																1	1	0	0	0		0		0		0		0
1	0	0	0	0		6	5	0	1	3	4	1	3					1	3	0	1							1									1	1	0	0	0		1	1	0		0		0
1	0	0	0	0		8	1	0	1	2	1	2	3	3				1	3	0	0																1	8	0	0	1	1	0		0		0		0
1	0	0	0	0		6	2	0	5	1	4	1	2					1	4	1	2																1	2	0	0	1	1	1	1	0		0		0
1	0	0	0	0		6	2	0	3	1	1	1	2					1	3	1	0																1	8	0	0	1	1	0		0		0		0
1	0	0	0	0		6	2	0	5	2	1
2	0	0	0	0		6	5	0		1	1	1	1					1	4	1	0																1	3	0	0	1	1	1	1	1	1	0		0
1	0	0	0	0		7	2	0	4	1	2	1	2					1	1	1	0																1		0	0	0		1	2	1	2	1	2	0
1	0	0	0	0		7	2	0	4	1	2	1	2					1	1	1	0																1	1	0	0	0		1	2	1	2	1	2	0
2	0	0	0			6	5	0	1	2	1	3	1	2	3			1	4	1	0																1	1	0	0	1	2	1	2	0		0		1
1	0	0	0	0		5	2	0	2	3	1	1	3					1	3	0	0																1	3	0	0	0		1	1	0		0		0
2	0	0	0	0		5	2	0	2	3	1	1	1					1	3	1	0																1	2	0	0	0		0		0		0		1
2	0	0	0	0		5	3	0	11	2	1	2	2	3				1	1	0	0																1	1	0	0	0		0		1	2	1	1	0
1	1	1	0	0		6	1	0	1	3	2	2	2	2				1	3	1	0																1	2	0	0	1	1	1	1	0		0		1
2	0	0	0	0		7	5	0	3	3	1	1	2					1	2	0	0																1	3	0	0	1	1	0		0		0		0
2	0	0	0	0		5	2	0	2	3	1	1	2					1	3	1	0																1	1	0	0	0		0		0		0		0
1	0	0	0	0		5	1	0	1	1	1	1	1					1	3	1	2																1	2	0	0	1	2	1	1	1	1	1	1	0
1	0	0	0	0		6	5	0	11	1	1	1	3					1	4	0	0																1	8	0	0	0		0		0		0		0
2	0	0	0	0		6	5	0	1	3	1
2	0	0	0	0		6	5	0	1	3	1	1	1					1	3	1	0																1	2	0	0	1	1	1	1	0		0		1
2	0	0	0	0		6	5	0	1	1	1	1	2					1	2	1	0																1	3	0	0	0		0		1	2	0		1
1	0	0	0	0		8	2	0	3	3	1	1	3					1	4	0	0																1	3	0	0	0		0		0		0		0
2	0	0	0	0		7	2	0	5	3	1	2	3	3				1	2	0	0																1	2	0	0	1	1	1	1	0		0		0
1	0	0	0	0		6	3	0	3	3	3	1	1					1	3	1	0																1	1	0	0	1	1	0		0		0		1
2	0	0	0	0		6	5	0	2	1	1	1	2					1	2	1	0																1	1	0	0	0		0		0		0		1
2	0	0	0	0		5	1	0	1	3	1	1	1					1	2	1	0																1	8	0	0	0		1	1	0		0		0
1	0	0	0	0		5	5	0	1	1	1	1	1					1	3	1	0																1		0	0	1	1	0		0		0		0
1	0	0	0	0		6	1	0	1	3	1	1	1					1	2	1	0																1	1	0	0	1	2	0		1	1	0		1
1	0	0	0	0		8	1	0	2	2	2	1	3					1	3	0	0																1	1	0	0	0		0		1	2	0		0
1	0	0	0	0		6	5	0	2	1	2	1	1					1	4	1	0																1	3	0	0	1	1	0		1	1	0		0
1	0	0	0	0		6	5	0	2	3	1	1	3					1	2	1	0																1	3	0	0	1	1	1	1	0		0		1
1	0	0	0	0		6	5	0	2	3	1	1	1					1	3	1	0																1	1	0	0	0		0		1	2	0		1
1	0	0	0	0		6	2	0	2	3	2	2	1	2				1	3	1	0																1	4	0	0	0		0		1	1	0		1
2	0	0	0	0		6	5	0	1	3	1	1	3					1	5	0	1	2	2	2	2	2	2	2	2	2	2	2	2	2			1	4	0	0	0		0		0		0		1
1	0	0	0	0		8	2	0	2	2	1	1	2					1	4	0	0																1	2	0	0	0		0		0		0		1
1	0	0	0	0		7	2	0	1	1	1	1	2					1	3	0	0																1	3	0	0	1	1	1	1	1	1	0		1
2	0	0	0	0		5	2	0	2	4	1	1	3					1	2	0	0																1
2	0	0	0	0		6	2	0	1	3	1	1	1					1	2	1	0																1	2	0	0	0		0		0		0		1
1	0	0	0	0		6	5	0	1	1	1	1	2					1	5	1	0																1	2	0	0	1	1	0		1	1	0		1
1	0	0	0	0		5	5	0	4	2	1	2	1	2				1	4	1	0																1	1	0	0	0		0		0		0		1
1	0	0	0	0		6	2	0	3	1	1	3	1	2	3			1	4	1	0																1	2	0	0	1	1	1	1	1	1	0		0
2	0	0	0	0		5	5	1	1	3	1	1	3					1	4	1	0																1	2	0	0	1	2	0		0		0		1
1	0	0	0	0		6	5	0	2	3	1	1	2					1	4	1	0																1	8	0	0	1	1	0		1	2	0		1
1	0	0	0	0		5	1	0	2	1	1	1	2					1	2	1	0																1	4	0	0	0		0		0		0		0
2	0	0	0	1		6	5	0	4	1	1	2	2	3				1	3	1	1													1	1	0	1	3	0	0	0		0		0		0		0
1	0	0	0	0		6	5	0	6	1	1	1	3					1	5	0	1											1					1	4	0	0	0		0		0		0		0
1	0	0	0	0		6	5	0		1	1	1	2					1	5	1	0																1	4	0	0	1	1	0		1	1	0		0
2	0	0	0	0		7	5	0	1	2	1	1	1					1	5	1	0																1	2	0	0	1	1	0		1	1	0		0
2	0	0	0	0		6	5	1	1	1	1	1	2					1	4	0	0																1	1	0	0	1	1	1	1	0		0		1
2		0	0	0		7	5	0	1	3	1	1	1					1	2	1	0																1	1	0	0	1	2	0		0		0		0
2	0	0	0	0		5	2	0	2	3	1	1	2					1	2	1	0																1	2	0	0	1	2	0		1	2	0		0
2	0	0	0	0		6	5	0	1	3	1	1	1					1	3	1	0																1	1	0	0	0		1	2	1	1	0		1
1	0	0	0	0		6	5	0		1	1	1	1					1	4	1	0																1	4	0	0	1	1	1	1	1	1	0		0
2	0	0	0	0		5	2	0	2	1	1	1	2					1	1	1	0																1		0	0	0		0		0		0		0
1	0	0	0	0		5	2	0	2	3	1	1	1					1	4	0	0																1	4	0	0	0		0		0		0		1
1	0	0	0	0		6	5	0	1	1	1	2	2	3				1	3	0	0																1	2	0	0	0		0		0		0		0
1	0	0	0	0		6	2	0	5	3	1	1	2					1	4	1	0																1	1	0	0	1	1	0		0		0		0
1	0	0	0	0		6	5	0	7	1	1	1	2					1	2	0	0																1	8	0	0	1	1	1	1	1	1	0		0
1	0		0	0		6	5	0	7	1	1	1	2					1	2	0	0																1	8	0	0	1	1	1	1	1	1	1	1	0
1	0	0	0	0		6	2	0	2	1	1	1	2					1	3	1	1					1											1	1	0	0	0		0		0		0		1
2	0	0	0	0		6	5	0		1	1	1	2					1	5	1	0																1	2	0	0	0		0		0		0		0
1	0	0	0	0		7	3	0	2	1	1	3	2	3	3			1	4	1	0																1	2	0	0	0		1	1	0		0		0
2	0	0	0	0		5		0		3	1	1	2					1	3	1	0																1	3	0	0	1	1			0		0		1
1	0	0	0	0		6	2	0	2	1	1	3	1	2	3			1	3	0	0																1	2	0	0	0		0		0		0		0
1	0	0	0	0		7	5	0	2	1	1	1	3					1	4	0	0																1	1	0	0	0		0		0		0		1
1	0	0	0	0		6	5	0	11	1	1	1	3					1	3	1	0																1	1	0	0	0		0		0		0		1
1	0	0	0	0		7	1	0	3	3	1	2	1	2				1	5	1	0																1	2	0	0	1	1	0		1	1	1	1	0
2	0	0	0	0		9	2	0	3	1	2	1	2					1	2	1	0																1	5	0	0	0		0		1	1	1	1	0
1	0	0	0	0		5	5	0	1	3	1	1	3					1	4	0	0																1	1	0	0	0		0		0		0		0
2	0	0	0	0		6	3	0	3	1	1	1	1					1	4	1	0																1	1	0	0	1	1	0		1	1	0		1
1	0	1	0	0		5	5	1	1	3	1	1	1					1	4	1	0																1	2	0	0	0		1	1	0		0		0
1	0	0	0	0		6	5	0		1	1
1	0	0	0	0		5	2	0	2	3	1	1	2					1	3	0	0																1	4	0	0	1	1	1	1	0		1	1	1
2	0	0	0	0		6	3	0	3	2	1	2	1	1				1	3	1	0																1	2	0	0	1	2	0		1	2	0		1
1	0	0	0	0		7	2	0	2	2	4
1	0	0	0	0		6	5	0	1	3	1	1	2					1	3	1	0																1	1	0	0	0		0		0		0		1
2	0	0	0	0		7	1	0	1	3	1	1	2					1	2	0	0																1	1	0	0	1	1	0		0		0		0
2	0	0	0	0		8	5	0	5	3	1	1	3					1	4	0	0																1	1	0	0	0		0		0		0		0
1	0	0	0	0		7	2	0	4	2	1	1	2					1	3	1	0																1	1	0	0	1	2	0		0		0		1
1	0	0	0	0		5	2	0	2	3	4							1	3	0																					0		0		0		0		0
1	0	0	0	0		6	5	0	1	3	2	1	2					1	3	1	0																1	1	0	0	1	1	0		0		0		1
1	0	0	0	0		5	3	0	1	2	1	1	1					1	4	1	0																1	1	0	0	1	2	1	2	0		0		1
1	0	0	0	0		7	5	0	1	1	1	1	1					1	4	1	0																1	2	0	0	1	1			0		0		0
1	0	0	0	0		6	2	0	1	3	1	1	2					1	3	1	2																1	1	0	0	0		0		0		0		0
1	0	0	0	0		6	5	1	3	3	1	1	3					1	5	0	0																1	3	0	0	0		1	1	1	2	0		0
1	0	0	0	0		5	5	0	1	3	1	1	1					1	3	1	0																1	1	0	0	0		0		0		0		1
2	0	0	0	0		5	5	0	1	2	1	1	1					1	4	1	0																1	2	0	0	1	1	0		1	1	1	1	0
1	0	0	0	0		6	2	1	2	3	1	2	1	2				1	3	1	0																1	2	0	0	1	1	1	1	1	1	0		1
1	0	0	0	0		5	2	0	2	3	1	1	2					1	4	0	0																1	2	0	0	1	1	0		1	1	0		1
1	0	0	0	0		6	5	0	1	3	1	1	2					1	4	1	0																1	2	0	0	1	1	1	1	1	2	0		0
1	0	0	0	0		7	3	0	3	1	4	2	2	2				1	3	1	0																1	1	0	0	1	1	0		0		0		0
1	0	0	0	0		6	2	0	3	1	1	1	1					1	5	1	0																1	2	0	0	0		0		0		0		0
1	0	0	0	0		7	1	1	1	3	1	1	2					1	3	0	0																1	1	0	0	0		0		1	2	0		0
1	0	0	0	0		6	5	0	1	3	1	2	1	2				1	4	1	0																1	2	0	0	0		1	1	0		0		0
2	0	0	0	0		6	5	0	1	1	1	1	2					1	2	0	0																1	3	0	0	1	2	1	2	0		0		0
1	0	0	0	0		5	5	0	1	1	1	1	3					1	2	0	0																1	1	0	0	0		0		0		0		0
1	0	0	0	0		5	5	0	4	3	1	1	3					1	5	1	0																1	1	0	0	0		0		0		0		0
1	0	0	0	0		3	5	0	2	1	1	1	1					1	3	1	0																1	3	0	0	0		0		0		0		0
1	0	0	0	0		5	5	0	3	1	1	1	2					1	4	0	0																1	2	0	0	0		0		0		0		1
1	0	0	0	0		5	5	0	1	3	1	2	2	3				1	5	1	0																1	1	0	0	0		0		0		0		0
2	0	0	0	0		5	5	0	1	3	1	2	1	4				1	3	1	2																1	2	0	0	0		0		1	1	1	1	0
2	0	0	0	0		6	3	0	1	3	1	1	1					1	3	1	0																1	1	0	0	0		0		0		0		0
1	0	0	0	0		5	1	1	1	3	1	1	3					1	4	0	0																1	1	0	0	0		0		0		0		0
1	0	0	0	0		6	2	0	1	1	1	1	1					1	2	1	0																1	3	0	0	1	1	1	1	0		0		0
1	0	0	0	0		5	3	0	1	3	1
1	0	0	0	0		7	1	0	1	3	4	1	2					1	3	1	0																1	8	1	0	1	1	1	1	1	1	0		0
1	0	0	0	0		8	3	0	5	3	2	1	2					1	2	1	0																3	8	0	0	1	1	0		1	1	0		1
1	0	0	0	0		6	5	0	1	1	2	1	3					1	3	0	0																1	3	0	0	1		1	1	0		0		1
2	0	0	0	0		6	5	0	1	3	1	1	1					1	2	1	0																1	1	0	0	0		0		0		0		0
1	0	0	0	0		6	5	1	1	3	1	1	4					1	4	1	0																1	2	0	0	1	1	1	1	1	1	0		0
1	0	0	0	0		7	2	0	3	1	1	1	3					1	3	0	0																1	2	0	0	1	1	1	1	1	1	0		0
2	0	0	0	0		6	2	0	3	3	1	1	2					1	2	0	0																1	1	0	0	1	2	0		1	2	0		1
1	0	0	0	0		4	1	1	2	3	1	1	3					1	4	0	0																1	3	0	0	1	2	0		1	2	1	2	0
2	0	0	0	0		3	1	1	2	2	2	1	3					1	4	0	0																1	4	0	0	0		0		0		0		0
2	0	0	0	0		7	2	0	6	4	1	2	1	3				1	4	1	0																1	8	0	0	1	1	1	1	0		0		1
1	0	0	0	0		6	5	1	1	2	1	1	2					1	2	1	0																1	1	0	0	0		0		0		0		0
2	0	0	0	0		6	5	0	2	2	1	2	3	4				1	4	0	0																1	3	0	0	0		0		1	2	1	2	1
1	0	0	0	0		6	5	0	1	1	1	1	3					1	3	0	0																1	3	0	0	1	1	0		0		0		1
1	0	0	0	0		6	5	1	1	3	1	1	3					1	3	0	0																1	1	0	0	1	2	0		1	2	0		0
1	0	0	0	0		6	5	0	1	2	1	1	3					1	3	0	2																1	3	0	0	1	1	1	1	0		0		1
1	0	0	0	0		6	2	0	2	2	4	4	1	2	2	3		1	5	1	0																2	4	0	0	1	1	1	1	1	2	0		1
2	0	0	0	0		7	5	0	2	3	1	1	2					1	4	1	0																1	2	0	0	0		0		0		0		0
2	0	0	0	0		6	5	0	6	2	1	1	2					1	4	1	0																1	1	0	0	0		0		0		0		0
2	0	0	0	0		5	5	0	2	1	1	3	1	2	3			1	5	1	0																1	4	0	0	1	1	0		1	1	0		0
1	0	0	0	0		6	5	0	3	1	1	1	3					1	4	0	0																1	3	0	0	1	1	0		0		0		0
1	0	0	0	0		6	5	0	9	1	1	2	1	2				1	3	1	0																1		0	0	0		1	1	0		0		1
2	0	0	0	0		6	5	0	2	3	1	1	1					1	3	1	1																		0	0	1	1	0		0		0		0
2	0	0	0	0		5	2	0	3	3	1	1	2					1	3	1	0																1		0	0	0		0		0		0		1
1	0	0	0	0		6	5	0	3	1	1	1	2					1	5	1	0																1	2	0	0	1	1	1	1	1	1	0		0
1	0	0	0	1		6	5	0	1	3	1	1	1					1	5	1	0																1	2	0	0	1	1	0		0		0		0
1	0	0	0	0		7	2	0	2	1	1	3	1	2	4			1	3	1	1	2	2	2	2	2	2	2	2	2	2	1	2	2			1	3	0	0	0		0		0		0		0
2	0	0	0	0		5	2	0	2	3	3	1	4					1	3	0	0																2	6	1	0	1	1	0		0		1	1	0
2	0	0	0	0		5	1	0	1	2	1	1	4					1	4	0	0																1	3	0	0	1	1	0		0		0		1
2	1	0	0	0		4	1	1	1	2	1	1	1					1	5	1	0																2	7	1	0	1	1	0		0		0		0
2	0	0	0	0		7	2	0	3	3	1	1	1					1	5	1	0																2	2	1	0	1	1	1	1	0		0		1
1	0	0	0	0		5	2	0	4	3	2	2	2	3				1	3	1	0																1	4	0	0	1	1	0		1	1	0		1
2	0	0	0	0		6	2	0	2	3	1	2	2	2				1	2	1	0																1	4	0	0	1	1	0		1	2	0		0
2	0	0	0	0		8	2	0	3	1	1	2	3	3				1	4	0	0																1	2	0	0	1	1	1	1	0		0		0
1	0	0	0	0		8	2	0	2	2	1	1	2					1	4	1	0																1	3	0	0	1	1	0		0		0		0
1	0	0	0	0		8	2	0	6	1	1	2	2	3				1	3	1	0																1	4	0	0	1	1	1	1	1	2	0		1
1	0	0	0	0		6	5	0	2	3	1	1	4					1	2	0	0																1	3	0	0	0		0		0		0		1
1	0	0	0	0		6	2	0	3	1	1	2	1	2				1	2	1	0																1	4	0	0	1	1	0		0		0		1
1	0	0	0	0		5	2	0	2	3	1	1	3					1	3	0	0																1	4	0	0	0		1	1	0		0		0
1	0	0	0	0		9	2	0	3	3	2	2	3	3				1	4	0	0																1	2	0	0	1	1	0		0		0		1
2	0	0	0	0		6	2	0	4	3	1	1	3					1	2	0	0																1	4	0	0	0		0		0		0		0
1	0	0	0	0		8	2	0	3	1	1	1	3					1	5	0	0																1	1	0	0	0		0		1	1	0		0
1	0	0	0	0		6	2	0	3	3	2	2	2	3				1	4	0	0																1	3	0	0	1	1	1	1	1	1	0		0
1	0	0	0	0		6	2	0	3	1	1	3	2	2	3			1	4	1	0																2	4	1	0	1	1	1	1	0		0		0
1	0	0	0	0		6	5	1	1	3	1	1	3					1	3	0	0																1	1	0	0	0		0		1	1	0		0
1	0	0	0	0		8	5	0	6	1	1	1	1					1	5	0	0																1	1	0	0	0		0		0		0		0
1	0	0	0	0		5	3	1	1	3	4	1	2					1	2	0	0																2	2	0	0	1	1	1	1	0		0		1
1	0	0	0	0		5	3	1	1	3	1	1	2					1	3	1	2																1	2	0	0	1	1	1	1	0		0		0
1	0	0	0	0		6	2	0	2	3	1	1	2					1	3	1	0																1	8	0	0	0		0		0		0		0
1	0	0	0	0		6	5	0	2	1	1	1	1					1	5	1	1	1	2	2	2	2	2	2	2	2		1	2	2			1	8	0	0	0		0		0		0		0
1	0	0	1	0		8	2	0	4	3	1	1	3					1	4	0	0																1	1	0	0	0		0		0		0		1
2	0	1	0	0		9	5	0	3	3	1	1	3					1	4	0	2																1	2	0	0	1	1	0		1	1	0		1
1	1	1	0	0		5	3	1	2	1	1	4	1	2	2	3		1	2	1	1							1				1					1	2	0	0	1	1	1	1	0		0		0
1	0	0	0	0		6	5	0	1	2	1	2	2	3				1	3	1	0																2	5	1	0	1	1	0		0		0		0
1	0	0	0	0		5	2	0	2	1	1	1	3					1	3	0	0																1	4	0	0	1	1	1	1	0		0		0
1	0	0	0	0		6	5	0	7	1	1	1	4					1	3	0	0																1	1	0	0	0		1	1	0		0		0
1	0	0	0	0		7	5	0	1	3	1	3	1	3	3			1	3	1	0																1	5	0	0	0		1	1	0		0		1
1	0	0	0	0		7	5	0	3	2	1	1	3					1	3	0	0																1		0	0	0		1		0		0		1
1	0	0	0	0		5	2	0	2	3	1	2	1	3				1	3	1	0																1	2	0	0	1	1	1	1	1	1	0		1
1	0	0	0	0		7	3	0	4	1	1	2	3	3				1	3	0	0																1	2	0	0	1	1	0		1	1	0		1
1	0	0	0	0		5	3	0	1	1	1	2	2	3				1	2	1	1									1							1	5	0	0	1	1	0		1	1	0		0
1	0	0	0	0		6	5	1	3	3	1	1	3					1	2	0	0																1	1	0	0	1	1	1	1	0		0		0
1	0	0	0	0		8	2	0	3	1	1	2	2	2				1	4	1	0																1	8	0	0	1	1	0		0		0		0
1	0	0	0	0		5	2	0	2	3	1	1	1					1	3	1	0																1	8	0	0	1	1	0		0		0		1
1	0	0	0	0		5	3	1	2	3	2	3	1	2	2			1	2	1	0																1	4	0	0	1	1	0		0		0		0
1	0	0	0	0		6	5	0	2	3	2	2	2	2				1	3	1	0																1	4	0	0	1	1	1	1	0		0		0
1	0	0	0	0		6	5	0	1	3	1	1	2					1	3	1	0																1	8	0	0	0		1	1	1	1	0		0
1	0	0	0	0		6	5	0	1	1	1	2	1	3				1	5	1	0																1	2	0	0	1	1	0		1	1	0		0
1	0	0	0	0		5	5	0	3	3	2	1	1					1	4	1	0																1	1	0	0	1	2	0		0		0		0
1	0	0	0	0		6	5	1	1	3	1	1	1					1	3	1	1							1									1	6	1	0	1	1	1	1	1	1	0		0
1	0	0	0	0		6	5	0	3	1	1	2	3	4				1	3	0	0																1	2	0	0	1	1	1	1	1	1	1	1	0
1	0	0	0	0		6	3	0	6	3	2	1	2					1	2	1	0																1	2	0	0	1	2	1	2	1	2	0		0
1	0	0	0	0		6	5	0	1	3	1	2	3	3				1	4	0	0																2	3	0	0	0		0		0		0		1
1	0	0	0	0		6	5	0	1	1	1	1	2					1	5	1	0																2	2	0	0	0		0		0		0		0
1	0	0	0	0		6	5	0	1	1	1	3	2	2	3			1	3	1	1							1									1	4	0	0	0		0		0		0		0
1	0	0	0	0		7	2	0	3	1	1	1	3					1	4	0	0																1	5	0	0	1	1	0		0		0		0
1	0	0	0	0		6	5	0	2	1	1	1	2					1	3	0	1		2	2	2	1	2	2	2	2	2	2	2	2			1	1	0	0	0		0		0		0		1
1	0	0	0	0		6		0	6	1	1	1	3					1	3	0	0																1	2	0	0	0		0		0		0		0
1	0	0	0	0		8	2	0	3	3	2	3	1	2	2			1	4	1	0																2	6	1	0	1	1	1	1	1	1	1	1	1
1	0	0	0	0		7	1	0		1	2	2	2	3				1	4	0	0																1	2	0	0	0		0		0		1	1	0
1	0	0	0	0		6	2	0	2	3	2	1	1					1	3	1	0																1	2	0	0	1	1	1	2	1	1	1	2	1
2	0	0	0	0		7	2	0	6	3	1	3	3	3	3			1	4	0	0																1	4	0	0	0		0		0		0		1
1	0	0	0	0		8	2	0	3	3	1	1	3					1	3	0	0																1	2	0	0	0		0		0		0		1
1	0	0	0	0		7	2	0	2	2	1	2	2	3				1	2	0	0																1	2	0	0	1	1	0		0		0		1
1	0	0	0	0		6	1	0	2	3	1	3	2	3	4			1	3	0	0																2	2	0	0	1		0		0		0		1
1	0	0	0	0		7	2	0	3	1	1	1	4					1	3	0	0																1	3	0	0	1	1	0		1	1	0		0
1	0	0	0	0		7	3	0	4	1	2	2	1	2				1	4	1	0																1	1	0	0	0		0		0		0		1
1	0	0	0	0		6	2	0	2	3	2	1	1					1	4	1	2																1	4	0	0	1				1	1	0		0
2	0	0	0	0		7	2	0	3	1	1	2	2	3				1	4	1	1							1									1	2	0	0	1	1	1	1	0		0		1
1	0	0	0	0		7	5	0	4	3	2	1	3					1	2	0	1							1				1					1	2	0	0	0		0		0		0		0
1	0	0	0	0		6	5	0	2	3	1	1	1					1	2	1	0																1	1	0	0	0		1	2	0		0		1
1	0	0	0	0		5	5	0	1	1	1	1	2					1	3	0	0																1	1	0	0	0		0		0		0		1
1	0	0	0	0		7	2	0	1	1	1	2	2	3				1	4	1	0																1	5	0	0	1	1	0		0		0		0
2	0	0	0	0		7	1	0		3	1	1	2					1	2	1	0																1	5	0	0	1	1	1	1	1	1	1	1	1
2	0	0	0	0		7	1	0		3	1	1	2					1	2	1	0																1	5	0	0	1	1	1	1	1	1	1	1	1
1	0	0	0	0		6	5	0	2	1	4	1	3					1	3	0	0																1	4	0	0	0		1	1	0		0		0
1	0	0	0	0		6	5	0	1	3	1	2	2	2				1	4	1	0																1	3	0	0	1	1	0		1	1	0		1
1		0	0	0		4	1	1	1	3	1	2	1	2				1	4	1	1											1					2	2	0	0	1	1	1	1	1	1	0		1
1	0	0	0	0		9	5	0	3	1	1	2	2	2				1	4	1	0																1	3	0	0	1	1	0		1	1	1	1	1
1	0	0	0	0		7	2	0	3	1	1	1	2					1	4	0	0																1	2	0	0	0		1	1	0		0		0
2	0	0	0	0		6	5	0	1	2	1	1	3					1	5	0	0																1	3	0	0	0		0		0		0		0
1	0	0	0	0		6	5	0	1	3	1	1	3					1	4	0	0																1	8	0	0	0		0		0		0		0
1	0	0	0	0		5	5	0	2	1	1	3	1	2	3			1	5	1	0																2	8	0	0	1	1	0		1	1	1	1	0
1	0	0	0	0		7	5	0	1	1	4	2	2	3				1	5	1	0																1	8	0	0	0		0		0		0		0
2	0	0	0	0		6	5	0	2	1	2	1	1					1	2	1	0																2	2	0	0	1	1	1	2	0		0		1
1	0	0	0	0		6	5	0	6	3	1	1	2					1	4	1	0																1	3	0	0	0		1	1	0		0		0
1	0	0	0	0		6	2	0	3	3	4	1	1					1	3	1	0																1	4	0	0	1	1	1	1	0		1	1	1
1	0	0	0	0		6	1	0	1	1	1	2	1	2				1	4	1	0																1	1	0	0	0		1	1	1	1	0		1
2	0	0	0	0		6	1	0	1	3	1	1	2					1	3	1	0																1	8	0	0	1	1	1	1	0		0		0
2	0	0	0	0		8	2	0	3	3	1	1	3					1	2		0																1	3	0	0	0		1	1	1	1	0		1
1	0	0	0	0		6	5	0	7	1	1	3	1	2	2			1	4	1	0																1		0	0	0		0		1	2	0		0
1	0	0	0	0		6	5	0	2	2	1	1	3					1	4	0	0																1	1	0	0	0		1	1	1	1	0		1
1	0	0	0	0		6	5	0	1	1	1	3	1	2	3			1	4	1	0																2	2	1	0	1	2	1	1	1	2	0		1
1	0	0	0	0		7	1	0	1	1	1	2	1	3				1	5	1	0																1	2	0	0	1	1	0		0		0		1
1	0	0	0	0		8	3	0	2	3	1	3	1	2	3			1	5	1	1	2	2	2	2	2	2	2	2	2	2	1	2	2			2	2	0	0	1	1	1		1	1	1	1	1
1	0	0	0	0		6	5	0	2	1	1	1	1					1	4	1	0																1	2	0	0	1	1	1	1	1	1	0		0
1	0	0	0	0		6	5	0	3	3	4	2	2	3				1	5	1	0																1	4	0	0	1	1	1	1	1	1	0		1
1	0	0	0	0		5	5	1		3	1	1	1					1	5	0	0																1	3	0	0			1	1	0		1	1	0
2	0	0	0	0		4	1	1	1	5	1	1	4					1	3	0	0																1	3	0	0	0		0		1	1	1	1	0
1	0	0	0	0		5	1	1	1	1	1	1	1					1	3	1	0																1		0		1	2	1	2	1		0		1
1	0	0	0	0		7	1	0	1	3	1	1	2					1	3	0	0																2	2	0	0	1	1	1	1	1	1	0		1
1	0	0	0	0		7	1	0	1	3	1	1	2					1	3	0	0																1	3	0	0	1	1	1	1	1	1	0		1
1	0	0	0	0		5	2	0	2	5	1	1	3					1	4	0	0																1	4	0	0	0		0		1	1	1	1	0
1	0	0	0	0		7	1	0	1	3	1	1	3					1	2	0	0																1	1	0	0	0		0		0		0		1
2	1	0	0	0		5	2	1	2	5	4	1	3					1	4	0	2																2	7	1	0	1	1	1	1	0		0		0
2	0	1	0	0		5	2	0	2	3	1	1	1					1	2	1	0																1	4	0	0	1	1	1	1	1	1	1	1	1
1	0	0	0	0		6	5	0	2	1	1	2	1	3				1	3	0	0																1	2	0	0	0		0		0		0		0
1	0	0	0	0		7	1	0	2	1	1	2	2	4				1	3	1	0																2	4	0	0	1	1	1	1	0		0		0
2	0	0	0	0		5	1	1	1	2	1	1	3					1	3	0	0																1	3	0	0	0		0		0		0		0
1	0	0	0	0		6	5	0	2	1	1	1	2					1	4	1	0																1	2	0	0	0		0		0		0		0
1	0	0	0	0		6	2	0	2	3	1	2	1	2				1	2	1	2																1	2	0	0	1	1			1	1	1	1	1
1	0	0	0	0		6	5	0	3	1	1	1	3					1	4	0	0																1	8	0	0	0		1	1	0		0		0
2	0	0	0	0		7	2	0	3	1	1	5	1	2	2	3	3	0			0																1		0	0	1	1	0		0		0		0
2	0	0	0	0		6	2	0	2	3	1	2	2	2				1	2	1	0																1	4		0	1	1	0		1	2	0		0
1	0	0	0	0		7	2	0	3	1	1	1	1					1	3	1	0																1	3	0	0	1	1	1	1	0		0		1
1	0	0	0	0		6	5	0	1	3	1	1	2					1	4	1	0																1	3	0	0	1	1	1	1	0		0		0
1	0	0	0	0		8	1	0	1	1	1	1	1					1	4	1	0																1	8	0	0	0		0		0		0		0
1	0	0	0	0		6	2	0	3	1	1	2	1	2				1	4	0	0																1	8	0	0	1	1	1	1	1	1	0		0
1	0	0	0	0		4	1	1	1	3	2	2	1	2				1	4	1	0																1	3	0	0	1	1	0		0		0		0
1	0	0	0	0		8	2	0	4	3	1	1	1					1	3	1	0																1	1	0	0	0		0		0		0		0
1	0	0	0	0		6	2	0	3	3	1	3	1	3	4			1	4	1	0																1	2	0	0	1	1	0		0		0		0
1	0	0	0	0		5	1	1		3	1	1	1					1	4	1	0																	2	0	0	0		0		0		0		0
1	0	0	0	0		5	1	1		1	4	1	1					1	3	1	0																1	2	0	0	1	1	1	1	0		0		0
2	0	0	0	0		7	2	0	1	3	1	1	3					1	3	0	0																1		0	0	1	1	1		0		0		0
1	0	0	0	0		5	2	0	2	3	4	2	2	3				1	3	0	0																1	3	0	0	1	1	1	1	1	1	0		0
1	0	0	0	0		8	5	0	11	1	1	1	1					1	4	1	0																1	1	0	0	0		0		0		0		0
1	0	0	0	0		6	5	0	4	1	2	2	3	3				1	2	0	0																1	1	0	0	1	1	1	1	1	1	0		0
1	0	0	0	0		7	2	0	5	4	2	1	3					1	4	0	0																1	3	0	0	0		0		0		0		0
1	0	0	0	0		6	5	0	1	1	1	3	1	2	4			1	2	1	0																1	4	0	0	0		1	1	0		0		1
1	0	0	0	0		6	2	0	3	3	4	1	1					1	2	1	0																1	1	0	0	1	1	1	1	0		0		0
1	0	0	0	0		5	3	0	3	3	1	1	2					1	2	1	0																1	1	0	0	0		0		0		0		1
2	0	0	0	0		7	2	0	2	3	1	1	2					1	4	0	0																1	2	0	0	0		0		0		0		1
1	0	0	0	0		5	5	0	1	1	1	1	3					1	2	0	0																1	2	0	0	0		0		0		0		1
2	0	0	0	0		7	3	0	3	3	1	1	3					1	3	0	0																1	2	0	0	1	1	1	1	1	1	0		0
1	0	0	0	0		3	5	1	1	3	1	1	3					1	2	0	0																1	2	0	0	1	1	1	1	0		0		1
2	0	0	0	0		6	5	0	5	1	1	1	2					1	3	1	0																1	4	0	0	1	1	0		0		0		0
2	0	0	0	0		7	2	0	4	4	1	2	2	3				1	3	1	0																1	8	0	0	1	1	0		0		0		0
1	0	0	0	0		8	2	0	2	2	1	1	2					1	2	1	0																1	3	0	0	0		0		1	2	0		1
1	0	0	0	0		6	5	0	8	2	1	1	1					1	3	1	0																1	2	0	0	0		0		1	1	1	1	1
1	0	0	0	0		6	5	1	1	3	1	1						1	4	1	0																1	2	0	0	1	1	1		1	2	1	2	1
2	0	0	0	0		8	2	0	2	3	1	3	1	2	3			1	4	1	0																1	2	0	0	0		1	1	0		0		1
2	0	0	0	0		6	2	0	3	3	1	1	3					1	2	1	0																1	3	0	0	0		0		0		0		0
2	0	0	0	0		7	1	0	3	3	1	1	2					1	4	0	0																1	3	0	0	1	1	1	1	0		0		0
2	0	0	0	0		4	2	0	2	3	1	1	4					1	3	0	0																1		0	0	0		0		0		0		1
2	0	0	0	0		7	2	0	2	3	1	2	2	3				1	3	1	0																1	3	0	0	1	1	0		0		0		0
2	0	0	0	0		6	2	0	3	3	1	1	1					1	3	1	0																1	1	0	0	0		0		0		0		0
1	0	0	0	0		7		0	4	2	1	1	3					1	4	0	0																1		0	0	0		0		0		0		0
1	0	0	0	0		6	2	0	1	3	1	1	3					1	2	0	0																1	1	0	0	1	1	1	1	1	1	0		0
1	0	0	0	0		6	5	0	1	3	1	1	2					1	2	1	0																1	3	0	0	1	1	0		0		0		1
2	0	0	0	0		6	2	0	3	2	1	1	2					1	2	1	0																1	1	0	0	0		0		0		0		1
1	0	0	0	0		8	2	0	4	1	2	2	1	2				1	4	1	0																1	3	0	0	1	1	0		1	1	0		0
2	0	0	0	0		6	5	0	1	2	1	2	2	3				1	5	0	0																1	2	0	0	1	1	0		0		0		1
1	0	0	0	0		6	5	0	1	3	1	1	3					1	4	0	0																1	8	0	0	1	1	0		0		0		0
1	0	0	0	0		6	5	0		3	1	2	1	1				1	4	1	0																1	4	0	0	0		0		0		0		0
2	0	0	0	0		5	2	0	4	3	1	3	2	3	3			1	3	1	0																1	1	0	0	0		0		1	2	0		0
1	0	0	0	0		6	5	0	1	1	1	1	2					1	4		0																1	2	0	0	1	1	1	1	0		0		0
1	0	0	0	0		6	5	0	5	1	1	1	3					1	4	0	0																1	1	0	0	0		0		0		0		0
1	0	0	0	0		6	5	0		1	1	1	2					1	4	1	0																1	2	0	0	0		0		0		0		0
1	0	0	0	0		6	5	0	1	3	1	2	1	3				1	5	1	0																1	2	0	0	0		0		0		0		0
1	0	0	0	0		6	5	0	3	1	1	1	2					1	4	0	0																1	1	0	0	0		0		0		0		0
1	0	0	0	0		6	5	0	1	1	1	2	2	3				1	3	1	0																1	3	0	0	0		0		0		0		0
1	0	0	0	0		7	1	0	4	3	1	1	4					1	3	0	0																1		0	0	1	1	1	1	0		0		0
1	0	0	0	0		8	2	0	4	1	1	2	3	3				1	5	0	0																1	1	0	0	0		1	1	0		0		1
1	0	0	0	0		7	5	0	4	3	1	1	2					1	4	1	1											1					1	4	0	0	1	1	1	1	1	1	1	1	0
1	0	0	0	0		8	2	0	8	1	4	2	1	2				1	5	1	0																1	3	0	0	0		1	1	0		0		0
2	0	0	0	0		7	2	0	1	1	1
1	0	0	0	0		7	5	0	1	1	1	2	2	3				1	5	1	0																1	2	0	0	0		0		1	2	0		1
2	0	0	0	0		7	2	0	4	1	2	1	2					1	3	1	0																1	2	0	0	1	2	0		0		0		1
2	0	0	0	0		6	5	0	1	1	1	1	1					1	4	1	0																1	2	0	0	0		0		1	1	0		0
1	0	0	0	0		7	1	0	1	3	1	1	3					1	4	0	0																1	4	0	0	1	1	1	1	0		0		0
2	0	0	0	0		7	2	0	3	1	1	2	2	2				1	4	1	1							1									1	2	0	0	1	1	1	1	0		0		1
1	0	0	0	0		7	5	0	2	1	1	2	1	2				1	5	1	0																1	2	0	0	0		0		0		0		0
2	0	0	0	0		5	2	0	2	3	1	1	1					1	4	1	0																1	1	0	0	0		0		0		0		0
1	0	0	0	0		7	3	0	3	3	1	1	3					1	2	0	0																1	3	0	0	0		1	1	0		0		0
2	0	0	0	0		7	2	0	2	3	1	1	2					1	4	0	0																1	1	0	0	0		0		0		0		0
1	0		0	0		6	5	0	6	3	1	1	1					1	3	1	0																1	2	0	0	0		0		0		0		0
1	0	0	0	0		5	2	0	2	3	3	1	2					1	3	1	0																1	2	0	0	1	1	1	1	1	1	0		0
1	0	0	0	0		6	5	0	8	1	1	1	1					1	3	1	0																1	2	0	0	0		0		0		0		0
1	0	0	0	0		7	1	0	1	1	1	1	3					1	4	0	0																1	3	0	0	0		1	1	0		0		0
2	0	0	0	0		7	1	0	3	1	1	2	1	1				1	3	1	0																1	3	0	0	1	1	1	1	1	2	0		1
1	0	0	0	0		5	2	1	2	3	1	1	3					1	3	0	0																1	3	0	0	0		0		0		0		0
1	0	0	0	0		7	2	0	2	3	1	2	1	2				1	5	1	0																1	3	0	0	1	1	1	1	0		0		0
2	0	0	0	0		6	5	0	7	3	1	2	1	3				1	3		0																2	2	0	0	1	1	0		0		0		1
2	0	0	0	0		9	5	0	3	3	1	1	2					1	4	0	0																1	1	0	0	0		0		0		0		0
2	0	0	0	0		6	5	0	1	3	1	1	2					1	4	1	1							1									1	1	0	0	0		0		0		0		0
2	0	0	0	0		5	5	0	3	3	1	1	3					1	4	0	0																1	1	0	0	0		0		0		0		1
1	0	0	0	0		7	3	0	3	3	1	2	1	3				1	4	1	0																1	2	0	0	1	1	1	1	1	1	0		0
1	0	0	0	0		6	5	0	1	3	1	1	2					1	5	1	0																1	1	0	0	0		0		0		0		0
1	0	0	0	0		6	5	1	1	3	1	1	1					1	3	1	0																1	4	0	0	0		0		1	1	0		0
1	0	0	0	0		8	2	0	4	3	4	1	2					1	4	1	0																1	1	0	0	1	2	0		1	2	0		1
2	0	0	0	0		6	5	0	2	3	1	1	1					1	4	1	0																1	3	0	0	0		1	1	1	1	1	1	1
1	0	0	0	0		6	5	0	1	3	1	1	3					1	3	1	0																1	3	0	0	1	1	0		0		0		1
2	0	0	0	0		8	2	0	4	2	1	1	3					1	4	0	0																1	1	0	0	0		0		0		0		0
1	0	0	0	0		7	2	0	3	1	1	1	3					1	5	0	0																1	3	0	0	0		0		1	1	0		0
2	0	0	0	0		7	5	0	4	1	1	1	1					1	4	1	0																1	1	0	0	0		0		0		0		0
2	0	0	0	0		6	5	1	1	3	1	1	3					1	4	0	1	2	2	1	2	2	2	2	2	2	2	2	2	2			1	3	0	0	0		0		0		0		0
1	0	0	0	0		6	2	0	2	3	1	2	3	4				1	4	1	0																1	3	0	0	1	1	1	1	1		0		1
1	0	0	0	0		5	5	0	1	3	1	1	2					1	4	0	0																1	1	0	0	1	1	0		0		0		0
2	0	0	0	0		7	2	0	7	1	4
2	0	0	0	0		6	5	0	4	1	1	1	1					1	3	1	0																1	1	0	0	0		0		0		0		0
1	0	0	0	0		5	5	0	1	3	1	1	2					1	4	1	0																1	2	0	0	1	1	1	1	0		0		0
1	0	0	0	0		5	3	0	2	1	1	1	4					1	2	0	0																1	5	0	0	0		1	1	0		0		1
2	0	0	0	0		6	1	0	2	3	1	2	1	2				1	4	1	0																1	3	0	0	1	1	1	1	1	1	0		0
2	0	0	0	0		5	2	0	4	3	1	1	3					1	2	0	0																1	2	0	0	0		0		0		0		1
1	0	0		0		6	2	0	3	3	1	1	3					1	3	0	2																1	2	0	0	1	1	0		0		0
2	0	0	0	0		6	5	0	1	3	1	2	1	2				1	4	1	0																1	1	0	0	0		0		0		0		1
1	0	0	0	0		6	5	0		1	1	1	2					1	3	1	0																1	1	0	0	0		0		0		0		0
2	0	0	0	0		7	5	0	3	3	1	2	1	1				1	4	0	0																1	2	0	0	1	1	1	1	0		0		0
1	0	0	0	0		7	2	0	10	3	1	2	3	3				1	3	0	0																1	4	0	0	0		0		0		0		0
1	0	0	0	0		6	5	0	2	1	1	1	3					1	5	0	0																1	1	0	0	0		0		1	2	0		1
1	0	0	0	0		8	3	0	3	1	1	1	1					1	5	1	0																1	8	0	0	1	1	0		0		0		0
1	0	0	0	0		6	5	0	3	1	1	1	3					1	4	0	0																1	2	0	0	0		0		0		0		0
1	0	0	0	0		6	5	0	1	1	1	2	1	2				1	5	1	0																1	3	0	0	1	1	1	1	1	1	0		0
1	0	0	0	0		7	2	0	6	2	1	2	3	3				1	3	0	0																1	4	0	0	1	1	0		0		0		0
2	0	0	0	0		9	5	0	3	3	1	2	3	3				1	5	0	0																1	1	0	0	0		0		0		0		0
1	0	0	0	0		5	5	0	2	1	1	3	1	2	3			1	5	1	0																1	1	0	0	0		0		1		0		0
2	0	0	0	0		6	5	0	3	1	1	3	2	2	3			1	3	1	0																1	3	0	0	0		1	1	1	1	0		0
1	0	0	0	0		7	3	1	1	3	4	2	2	3				1	4	1	0																1	8	0	0	0		0		0		0		0
1	0	0	0	0		6	2	0	2	2	1	1	3					1	2	0	0																1	5	0	0	1	1	1	1	0		0		0
2	0	0	0	0		7	2	0	5	3	1
1	0	0	0	0		6	2	0	1	3	1
1	0	0	0	0		7	2	0	4	1	1	2	3	3				1	4	1	0																1	2	0	0	0		0		0		0		0
2	0	0	0	0		6	2	0	3	1	1	3	2	3	3			1	5	0	1				1												1	2	0	0	1	1	1	1	1	2	0		0
1	0	0	0	0		7	5	0	1	1	1	1	3					1	4	0	1											1					1	1	0	0	0		0		0		0		0
2	0	0	0	0		4	2	1	1	3	1	1	4					1	4	0	0																1	4	0	0	0		0		0		0		0
1	0	0	0	0		6	2	0	2	1	3	1	1					1	4	1	0																1	1	0	0	0		0		1	2	0		1
1	0	0	0	0		7	5	0	1	3	2	1	1					1	3	1	0																1	2	0	0	1	1	1	1	1	1	0		0
2	0	0	0	0		9	5	0	1	1	1	1	3					1	2	0	0																1	2	0	0	0		0		0		0		0
1	0	0	0	0		7	2	0	2	3	2	2	2	3				1	3	1	0																1	2	0	0	1	1	0		0		0		0
1	0	0	0	0		6	2	0	2	2	1	1	3					1	4	0	0																1	2	0	0	0		1	1	0		0		0
2	0	0	0	0		6	5	0	1	3	1	1	1					1	3	1	0																1	2	0	0	1	1	0		1	1	0		0
1	0	0	0	0		7	2	0	1	2	1	1	2					1	1	1	2																1	1	0	0	0		0		1	2	0		1
2	0	0	0	0		5	2	0	3	1	2	2	2	3				1	4	1	0																1	3	0	0	1	1	0		1	1	0		1
2	0	0	0	0		6	5	0	5	3	1	3	1	2	3			1	3	1	0																1	1	0	0	0		0		1	2	0		0
1	0	0	0	0		7	5	0	3	1	1	2	3	4				1	5	0	0																1	2	0	0	1	1	0		0		0		0
1	0	0	0	0		7	1	0	1	1	1	1	2					1	3	0	0																1	4	0	0	1	1	0		0		0		1
2	0	0	0	0		7	5	0	1	1	1	2	2	3				1	4	1	0																1	3	0	0	1	1	0		1	2	0		0
1	0	0	0	0		5	5	0	5	3	1	1	3					1	4	0	0																1	1	0	0	0		0		0		0		1
2	0	0	0	0		6	5	0	1	1	1	1	3					1	4	0	1	2	2	2	2	2	2	1	2	2		1	2				1	1	0	0	1	2	0		1	2	0		1
1	0	0	0	0		7	3	0	11	1	4	3	2	3	4			1	5	1	0																1	2	0	0	0		1	1	1	1	0		0
2	0	0	0	0		6	5	0	1	3	1	1	2					1	4	1	0																1	1	0	0	0		0		0		0		0
2	0	0	0	0		6	5	0	11	1	1	2	2	2				1	5	0	0																1	2	0	0	0		0		0		0		1
2	1	0	0	0		5	5	1	1	5	1	1	4					1	2	0	0																1	2	0	0	1	1	0		0		0		1
2	0	0	0	0		6	5		2	1	1	1	3								0																1	1	0	0	1	1	1	1	1	2	0		1
2	0	0	0	0		5	3	0	5	3	1	2	1	2				1	3	0	2																1	1	0	0	0		0		1	2	1	2	1
1	0	0	0	0		6	5	0	2	1	1	2	2	3				1	4	1	0																1	2	0	0	1		1		1				0
2	0	0	0	0		7	3	0	3	1	1	1	1					1	1	1	0																1	5	0	0	1	1	1	1	0		0		0
2	0	0	0	0		7	2	0	2	3	1	1	2					1	4	1	0																1	2	0	0	1	1	1	1	0		0		0
1	0	0	0	0		8	2	0	2	3	1	1	3					1	4	0	0																1	2	0	0	0		0		1	1	0		0
1	0	0	0	0		7	2	0	2	2	2	2	1	2				1	3	1	0																1	8	0	0	1	1	0		1	1	0		0
1	0	0	0	0		5	2	0	2	3	4	2	1	2				1	3	1	0																1	2	0	0	1	1	1	1	0		0		1
1	0	0	0	0		8	3	0	11	1	1	2	1	2				1	4	1	0																1	2	0	0	1	1	1	1	0		0		1
1	0	0	0	0		8	2	0	4	3	1	2	3	3				1	3	0	0																1	3	0	0	1	1	0		0		0		0
1	0	0	0	0		5	2	0	2	1	1	2	2	3				1	2	0	0																1	4	0	0	0		0		0		0		0
1	0	0	0	0		7	1	0	3	1	1	1	1					1	4	1	1							1									1	2	0	0	1	1	0		0		0		1
2	0	0	0	0		6	5	0	2	1	1	1	3					1	4	0	0																1	2	0	0	0		0		0		0		0
1	0	0	0	0		7	3	0	4	2	2	4	2	3	3	4		1	2	1	0																2	4	0	0	1	1	0		0		0		1
1	0	0	0	0		8	5	0	3	1	1	1	3					1	4	0	1		1														1	8	0	0	1	1	0		0		0		0
1	0	0	0	0		6	2	0	3	3	1	1	2					1	3	1	0																1	3	0	0	0		0		0		0		0
1	0	1	0	0		5	1	0	1	3	2	1	1					1	2	1	0																1		0	0	1		1		1		1		0
1	0	0	0	0		7	2	0	2	1	2	1	1					1	3	1	0																1	2	0	0	1	1	1	1	1	1	0		1
1	0	0	0	0		6	2	0	2	3	3	1	1					1	2	1	0																1	5	0	0	1	1	1	1	1	1	1	1	0
1	0	0	0	0		7	1	0	1	3	1	1	1					1	3	1	0																1	2	0	0	1	1	0		1	1	0		1
1	0	0	0	0		6	5	0	1	1	1	3	2	2	3			1	2	1	0																2	8	0	0	1	1	1	1	1	2	0		1
2	0	0	0	0		6	3	0	2	3	1	1	1					1	3	1	0																2	4	1	1	0		0		0		0		0
1	0	0	0	0		7	3	0	3	2	1	3	1	2	3			1	1	1	0																1		0	0	1	1	1	1	0		0		1
1	0	0	0	0		5	2	0	2	2	1	1	1					1	2	1	0																1	1	0	0	0		0		0		0		1
2	0	0	0	0		8	2	0	4	3	1	2	2	3				1	4	1	0																1	3	0	0	1	1	1	1	1	1	1	1	1
1	0	0	0	0		6	3	0	2	2	1	1	2					1	3	0	0																1	4	0	0	1	1	0		0		0		1
1	0	0	0	0		6	2	0	3	2	3	3	2	3	3			1	4	0	0																1	3	0	0	1	1	1	1	0		0		1
1	0	0	0	0		6	5	0	1	1	1	1	2					1	4	0	1	2	2	2	1	2	2	1	2	2	2	1	2	2			1	4	0	0	1	1	0		1	1	0		0
1	0	0	0	0		8	5	0	3	3	1	1	1					1	3	1	0																1	3	0	0	0		1	1	1	1	0		1
1	0	0	0	0		7	2	0	2	1	1	1	2					1	3	1	0																1	2	0	0	1	1	0		0		0		0
1	0	0	0	0		6	5	0	11	3	1	1	2					1	3	1	0																2	2	0	0	0		1		0		0		0
1	0	0	0	0		7	1	0	1	1	1	1	2					1	3	0	0																1	8	0	0	1	1	0		0		0		0
1	0	0	0	0		7	5	0	5	1	1	1	3					1	4	0	0																1	2	0	0	0		0		0		0		1
1	0	0	0	0		6	5	0	1	1	1	3	1	2	3			1	4	1	0																1	1	0	0	0		0		0		0		0
1	0	0	0	0		5	2	0	3	3	3	1	3					1	3	0	2																1	4	0	0	1	1	1	1	1	1	0		0
1	0	0	0	0		7	2	0	2	3	1	2	1	2				1	3	1	0																1	4	0	0	1	1	0		0		0		0
1	0	0	0	0		7	3	0	1	1	1	1	3					1	4	0	0																1	3	0	0	0		1	2	0		0		1
1	0	0	0	0		7	1	0	2	3	1	3	2	2	3			1	5	0	0																1	2	0	0	1	1	0		0		0		0
2	0	0	0	0		6	3	0	3	1	1	1	2					1	2	1	0																1	3	0	0	1	1	0		1		0		1
1	0	0	0	0		6	5	0	1	2	1	1	3					1	5	0	0																1	4	0	0	0		0		0		0		0
2	0	0	0	0		5	1	0	1	3	1	1	3					0			0																1		0	0	0				1		0		0
1	0	0	0	0		6	3	0	3	3	1	2	1	2				1	3	1	0																1	2	0	0	0		0		0		0		1
1	0	0	0	0		6	5	0		1	2	1	1					1	3	1	0																1	5	0	0	0		1	1	0		0		0
2	0	0	0	0		7	3	0	2	2	1	2	2	3				1	5	0	0																1	4	0	0	0		0		0		0		0
1	0	0	0	0		7	5	0	2	3	1	2	3	3				1	4	0	0																1	8	0	0	1	1	1	1	0		0
1	0	0	0	0		7	5	0	5	3	1	1	2					1	3	1	0																1		0	0	1	1	0		1	1	1	1	0
1	0	0	0	0		5	3	0	1	2	1	1	2					1	5	1	2																1	1	0	0	0		1	2	0		0		0
1	0	0	0	0		6	2	0	2	3	1	1	3					1	3	0	0																1	3	0	0	0		0		0		0		0
1	0	0	0	0		7	5	0	3	3	1	1	3					1	5	0	0																1	8	0	0	1	1	1	1	0		0		0
1	0	0	0	0		6	5	0	9	3	1	2	1	3				1	4	1	0																1	2	0	0	0		1	1	1	1	0		1
1	0	0	0	0		6	5	0	6	1	1	2	1	2				1	2	1	0																1	2	0	0	0		0		0		0		1
1	0	0	0	0		5	5	0	2	1	1	3	3	3	4			1	5	1	1	2	2	2	2	2	2	1	2	2	2	1	2	2			1	8	0	0	0		1	1	0		0		0
1	0	0	0	0		7	1	0	1	3	1	2	1	2				1	4	1	1							1									2	2	0	0	1	1	1	1	0		0		1
1	0	0	0	0		5	2	0	2	3	1	1	3					1	2	1	0																1	1	0	0	0		0		0		0		0
1	0	0	0	0		8	5	0	2	1	1	1	2					1	3	1	0																1	5	0	0	1	1	1	1	0		0		1
2	0	0	0	0		6	3	1	1	1	1	1	1					1	4	1	0																1	2	0	0	1	2	1	2	0		0		1
2	0	0	0	0		8	2	0	2	2	1	1	1					0			0																1	2	0	0	1	1	1	1	1	1	1	1	1
1	0	0	0	0		8	5	0	3	1	1	1	1					1	4	1	0																1	2	0	0	1	1	0		0		0		1
2	0	0	0	0		6	1	0		3	1	2	1	1				1	4	1	0																1		0	0	1	1	1	1	1	2	0		0
1	0	0	0	0		7	3	0	2	3	1	1	1					1	3	1	2																1	2	0	0	0		0		0		0		1
1	0	0	0	0		7	5	0	3	3	1	1	3					1	3	0	0																1	1	0	0	0		0		0		0		0
1	0	0	0	0		5	5	0	2	1	1	2	2	2				1	4	1	0																1	4	0	0	1	1	0		0		0		0
1	0	0	0	0		7	2	0	4	1	4	1	3					1	4	0	0																1	4	0	0	0		0		0		0		0
2	0	0	0	0		5	5	0	2	2	1	1	3					1	3	0	0																1	3	0	0	0		0		0		0		0
1	0	0	0	0		5	2	0	2	3	1	1	2					1	3	1	0																1	3	0	0	1	1	1	1	1	1	0		0
1	0	0	0	0		4	2	0	2	3	1	1	1					1	2	1	0																1	2	0	0	0		0		0		0		0
1	0	0	0	0		8	2	0	3	3	1	1	2					1	5	0	1		1					1				1					1	3	0	0	1	1	1		1	1	0		1
2	0	0	0	0		7	2	0	2	3	1	2	1	2				1	4	1	1	2	2	2	2	2	2	1	2	2	2	2	2	2			1	2		0	1	1	0		1	1	1	1	1
2				0		6	3	0	3	3	1	2	2	2				1	3	0	0																1	4	0	0	1	1	0		1	1	1	2	1
1	0	0	0	0		7	2	0	3	3	1	1	2					1	2	0	0																1	1	0	0	0		0		1	1	0		1
2	0	0	0	0		8	5	1	2	3	1	2	2	2							0																1	3	0	0	0		0		0		0		0
1	0	0	0	0		4	2	0	4	1	2	1	1					1	3	1	0																1	3	0	0	0		0		1	2	1	2	1
1	0	0	0	0		6	5	0	1	1	1	1	3					1	3	1	0																1	1	0	0	0		0		1	2	0		0
2	0	0	0	0		6	1	0	5	1	1	1	1					1	3	1	0																1	8	0	0	0		1	1	0		0		0
1	0		0	0		7	1	0		4	1	1	2					1	3	1	0																1	2	0	0	1	1	1	1	1	1	0		1
1	0	0	0	0		7	3	0	4	1	1	2	2	3				1	3	1	0																1	4	0	0	1	1	1	1	0		0		0
1	0	0	0	0		7	2	0	5	1	1	2	1	2				1	3	1	0																1	2	0	0	0		0		0		0		0
1	0	0	0	0		8	5	0	4	3	1	3	1	3	4			1	5	0	0																1		0	0	1	1	0		0		0		0
2	0	0	0	0		4	1	1	2	3	1	1	4					1	4	0	1				1												1	4	0	0	1	1	1	1	0		0		0
2	0	1	0	0		7	5	1	1	3	4	1	2					1	4	1	0																1	2	0	0	1	2	1	2	0		0		1
2	0	0	0	0		7	5	0	2	2	1	1	1					1	4	1	1	2	2	1	1	2	2	2	2	2	2	2	2	2			1	3	0	0	0		0		0		0		0
2	0	0	0	0		7	2	0	4	3	1	1						1	1	0	0																1	3	0	0	1	1	0		1	1	1	1	1
2	0	1	0	0		5	1	0	2	2	1	1	1					1	3	1	0																1	2	0	0	1	1	1	1	0		0		1
1	0	0	0	0		6	5	0	2	1	1	1	2					1	4	0	0																1	2	0	0	0		1	1	0		0		1
2	0	0	0	0		5	2	0	3	1	2	1	3					1	2	0	0																1	2	0	0	0		0		0		0		0
1	0	0	0	0		6	5	0	3	3	2	1	3					1	3	0	0																1	2	0	0	0		0		0		0		0
2	0	0	0	0		6	5	0	4	1	1	1	2					1	3	0	0																1	2	0	0	1	1	0		0		0		1
1	0	0	0	0		7	5	0	2	2	1	2	2	3				1	4	0	0																1	3	0	0	1	1	1	1	1	1	0		0
1	0	0	0	0		6	3	0	2	3	1	1	3					1	3	0	0																1	8	0	0	1	1	1	1	0		0		0
2	0	0	0	0		8	3	0	3	3	1	2	1	3				1	3	1	0																1	8	0	0	1	1	1	1	1	1	0		0
1	0	0	0	0		7	2	0	2	2	1	1	3					1	4	0	0																1	1	0	0	1	2	0		0		0		0
1	0	1	0	0		5		0	2	3	2	1	1					1	2	1	0																1		0	0	1	1	0		0		1		0
2	0	0	0	0		7	2	0	3	3	2	1	1					1	4	1	0																1	3	0	0	1	1	0		0		0		0
2	0	0	0	0		7	1	0	1	1	1	1	3					1	4	0	0																1	1	0	0	0		0		0		0		1
2	0	0	0	0		6	2	0	2	3	1	1	3					1	3	0	0																1	1	0	0	0		1	1	0		0		0
1	0	0	0	0		5	3	0	1	3	1	1	3					1	2	0	0																1	4	0	0	0		0		0		0		0
1	0	0	0	0		7	3	0	4	3	4	2	1	3				1	3	1	0																1		0	0	1	1	1	2	1	1	0		0
2	0	0	0	0		6	5	0	3	1	4	1	3					1	4	0	1	2	2	2	2	2	2	2	2	2	2	1	2	2			1	1	0	0	0		0		0		0		0
2	0	0	0	0		7	2	0	3	3	1	1	3					1	3	0	0																1	3	0	0	0		0		0		0		1
1	0	0	0	0		8	2	0	2	3	4	1	3					1	4	0	0																1	1	0	0	0		0		0		0		0
1	0	0	0	0		9	2	0	3	1	1
2	0	1	0	0		6	5	0	1	3		1	1					1	3	1	0																1	1	0	0	1		0		0		0		1
2	0	1	0	0		6	5	0	2	3	1	1	1					1	3	1	0																1	1	0	0	0		0		0		0		1
1	0	0	0	0		7	5	0	1	2	1	2	1	2				1	3	1	0																1	2	0	0	0		1	1	0		0		0
1	0	0	0	0		6	5	0	3	3	1	1	1					1	2	1	0																1	1	0	0	0		0		1	2	0		1
1	0	0	0	0		8	2	0	4	3	1
1	0	0	0	0		6	5	0	8	1	1	1	3					1	5	0	0																1	8	0	0	0		0		0		0		0
2	0	0	0	0		5	2	0	3	1	1	1	2					1	4	0	0																1	4	0	0	1	1	0		0		0		0
1	0	0	0	0		6	5	0		1	1	1	3					1	3	0	0																1	1	0	0	0		0		0		0		0
1	0	0	0	0		6	5	0	4	3	1	2	2	3				1	4	1	0																1	3	0	0	1	1	1	1	0		0		1
1	0	0	0	0		7	5	0	6	1	1	1	3					1	3	0	0																1	1	0	0	0		0		0		0		0
2	0	0	0	0		6	5	0	1	3	1	1	2					1	4	0	0																1	2	0	0	0		1	1	0		0		0
1	0	0	0	0		6	2	0	1	3	1	1	3					1	3	0	0																1	4	0	0	1	1	0		0		0		0
1	0	0	0	0		7	3	0	10	1	2	2	2	2				1	5	1	0																2		1	0	1	1	1	1	1	1	1	1	0
2	0	0	0	0		7	2	0	4	3	1	1	3					1	4	0	0																2	4	0	0	0		0		0		0		0
1		0	0	0		7	1	0	3	3	1
1	0	0	0	0		8	2	0	2	3	1	2	2	3				1	5	1	0																1	2	0	0	0		0		0		0		0
2	0	0	0	0		6	5	0	1	1	1	2	1	3				1	4	1	0																1	2	0	0	0		0		0		0		0
1	0		0	0		7	2	0	3	1	1	2		3				1	4	0	0																1	5	0	0	1	1	0		1	1	0		1
2	0	0	0	1		1	3		3	3	1																												0		0		0		0		0		0
2	0	0	0	0		7	2	0	3	3	1	1	3					1	4	0	0																1	4	0	0	1	1	0		0		0		1
1	0	0	0	0		5	5	0	3	1	2	2	2	3				1	3	1	0																2	2	0	0	1	1	0		0		0		0
1	0	0	0	0		7	1	1	1	1	1	1	3					1	3	1	0																1	3	0	0	1	1	0		1	1	0		0
2	0	0	0	0		6	5	0	1	1	1	1	1					1	4	1	0																1	4	0	0	1	1	1	1	1	1	0		0
2	0	0	0	0		7	3	0	2	3	1	1	2					1	4	0	0																1	2	0	0	0		0		0		0		1
2	0	0	0	0		10	2	0	4	3	1	1	2					1	5	0	0																1	2	0	0	1	1	1	1	1	1	1	1	0
1	0	0	0	0		8	2	0	4	1	1	1	3					1	5	0	0																1	2	0	0	0		0		0		0		0
2	0	0	0	0				0	1	2	1	1	2					1	4	1	0																1	2	0	0	0		1	1	0		0		1
1	0	0	0	0		6	2	0	2	4	4	1	3					1	4	1	0																1	2	0	0	1	1	0		0		0		0
1	0	0	0	0		6	5	0	3	3	1	1	2					1	2	0	0																1	1	0	0	0		0		0		0		1
1	0	0	0	0		7	2	0	8	3	1	1	3					1	4	0	0																1	3	0	0	1	1	0		0		0		0
1	0	0	0	0		7	1	0	1	1	1	3	1	2	3			1	3	1	0																1	5	0	0	0		0		0		0		1
2	0	0	0	0		5	2	0	2	1	1	1	1					1	3	1	0																1	1	0	0	0		0		1	1	1	2	1
1	0	0	0	0		6	5	0	1	1	1	1	3					1	4	0	0																1	1	0	0	0		0		0		0		0
1	0	0	0	0		8	5	0	2	1	2	1	2					1	5	1	2																1	1	0	0	1	1	1	1	1	1	0		1
1	0	0	0	0		4	1	1	1	3	4	1	1					1	4	1	0																1		0	0	1	1	1	1	1		0		0
1	0	0	0	0		8	2	0	3	3	1	1	1					1	5	1	0																1	2	0	0	1	1	0		1	1	0		0
1	0	0	0	0		8	2	0	3	3	1							1	4	1	0																1	1	0	0	0		1	2	0		0		0
2	0	0	0	0		7	2	0	2	3	1	1	1					1	4	1	0																1	1	0	0	0		0		0		0		0
2	0	1	0	0		5	3	0	2	2	1	1	2					1	1	0	0																1			0	1	1	1	1	0		0		0
1	0	0	0	0		7	2	0	3	1	1	1	1					1	4	1	0																1	1	0	0	1	1	0		0		0		0
1		0	0	0		6	5	1	2	3	1	1	3					1	5	0	0																1	3	0	0	1	1	0		0		0		0
1	0	0	0	0		5	5	1	3	2	1	1	2					1	4	1	0																1	1	0	0	1	1	1	1	0		0		1
1	0	1	0	0		6	5	1	2	2	1	1	3					1	4	1	1							1									1	3	0	0	1	1	1	1	0		0		1
2	0	0	0	0		7	2	0	4	1	1	1	2					1	2	1	0																1	1	0	0	0		1	1	1		0		0
2	0	0	0	0		6	2	0	4	1	1	1	2					1	3	1	0																1	1	0	0	0				0		0		0
1	0	0	0	0		6	5	0	1	1	1	1	2					1	4	0	0																1	2	0	0	1	1	1	1	1	1	0		0
1	0	0	0	0		5	2	0	2	1	1	1	3					1	5	0	0																1	3	0	0	0		0		0		0		1
1	0	0	0	0		7	5	0	4	3	1	1	3					1	4	0	0																1	4	0	0	0		0		0		0		0
2	0	0	0	0		8	1	0		1	1	1	1					1	4	0	0																1	1	0	0	0		0		0		0		0
2	0	0	0	0		6	1	0	1	1	1	1	2					1	5	1	0																1	1	0	0			0		0		0		0
1	0	0	0	0		6	5	0	1	3	1	1	3					1	2	1	0																1	3	0	0	1	1	0		0		0		0
1	0	0	0	0		6	5	0	1	3	1	1	3					1	2	0	0																1	3	0	0	1	1	0		0		0		0
1	0	0	0	0		8	5	0	4	3	1	3	1	3	4			1	5	1	0																1		0	0	1	1	0		0		0		0
1	0	0	0	0		5	3	1	2	2	2	1	1					1	2	1	0																1	3	0	0	1	2	0		0		0		1
1	0	1	0	0		7	5	0	1	3	1	1	1					1	3	1	0																1	2	0	0	1	1	1	1	0		0		1
1	0	1	0	0		7	5	0	1	3	1	1	1					1	3	1	0																1	2	0	0	1	1	1	1	0		0		1
1	0	0	0	0		6	5	1	1	1	1	3	3	3	4			1	4	0	0																1	1	0	0	0		0		0		0		0
2	1	0	0	0		6	3	0	2	5	1	1	2					1	5	1	0																1	3	0	0	1	1	1	1	1	1	1	1	1
1	0	0	0	0		6	5	0	4	3	2	1	1					1	3	1	0																1	2	0	0	0		0		0		0		0
1	0	0	0	0		7	5	0	3	2	1	1	2					1	3	1	0																1	1	0	0	0		0		0		0		0
2	0	0	0	0		6	5	0	10	1	2	1	3					1	2	0	0																1	2	0	0	0		0		0		0		0
2	0	0	0	0		5	1	0	1	2	1	1	1					1	4	1	0																	1	0	0	1	2	0		0		0		1
1	0	0	0	0		8	3	0	9	3	2	2	1	3				1	2	1	2																1	1	0	0	0		0		0		0		1
2	0	0	0	0		6	2	0	3	3	1	3	1	2	4			1	3	1	0																1	2	0	0	1	1	1	1	1	1	0		0
1	0	0	0	0		8	2	0	3	1	2	1	3					1	4	0	0																1	5	0	0	1	1	1	1	1	1	0		1
2	0	0	0	0		7	2	0	2	1	2	1	1					1	3	1	0																1		0	0	1	1	1	1	1	1	0		0
2	0	0	0	0		8	2	0	11	3	1	1	1					1	4	1	0																1	1	0	0	0		0		0		0		0
2	0	0	0	0		6	5	0	2	1	1	1	4					1	4	0	0																1	3	0	0	1	1	0		0		0		0
1	0	0	0	0		9	5	0	3	2	1	1	3					1	4	0	0																1	2		0	0		1	1	0		0		1
1	0	0	0	0		9	5	0	1	3	1	1	2					1	3	1	0																1	2	0	0	1	1	0		0		0		0
1	0	0	0	0		6	2	0	1	3	1	2	2	3				1	3	0	0																1	4	0	0	1	1	0		1	2	0		1
1	0	0	0	0		5	3	1	1	3	4	1	2					1	4	1	2																1	3	0	0	0		1	1	1	1	0		0
1	0	0	0	0		5	2	0	2	3	1	1	3					1	2	0	2																1	2	0	0	0		1	1	0		0		1
2	0	0	0	0		6	2	0	1	3	1	1	1					1	4	1	0																1	1	0	0	0		0		0		0		0
1	0	0	0	0		7	2	0	2	3	2	1	3					1	3	0	0																1	4	0	0	0		0		0		0		1
1	0	0	0	0		7	3	1	1	1	1	1	3					1	2	0	1							1									1	2	0	0	1	1	0		0		0		1
2	0	0	0	0		6	5	0	1	3	1	2	3	3				1	3	0	0																2	4	0	0	1	1	1	1	1	1	0		0
2	0	0	0	0		7	5	0	1	1	1	2	1	2				1	4	1	0																1	2	0	0	1	1	0		1	1	0		0
1	0	0	0	0		6	5	0	2	3	1	1	2					1	5	0	0																1	1	0	0	0		1	1	0		0		1
1	0	0	0	0		7	2	0	3	1	1	2	1	3				1	3	1	0																2	3	0	0	1	1	1	1	1	1	0		0
1	0	0	0	0		5	5	0	2	1	1	1	2					1	3	1	0																1	1	0	0	0		0		0		0		0
1	0	0	0	0		7	3	0	7	1	2	1	1					1	4	1	0																1	2	0	0	1	1	1	1	1	1	1	1	0
1	0	0	0	0		9	5	0	5	1	1	2	2	3				1	2	1	0																1	8	0	0	1	1	0		1	1	0		1
2	0	0	0	0		6	1	0	1	2	1	1	1					1	2	1	0																1	2	0	0	0		1	2	1	2	0		1
2	0	0	0	0		7	1	0	1	1	1	1	3					1	4	1	0																1	2	0	0	1	1	0		0		0		0
1	0	0		0		7	1	0	2	1	2	1	1					1	2	1	0																1	3	0	0	0		0		1	1	0		1
1	0	0	0	0		6	5	0	2	1	1	2	1	2				1	3	1	2																1	2	0	0	1	1	0		1	1	0		1
1	0	0	0	0		9	2	0	4	1	2	2	1	3				1	3	1	0																1	2	0	0	1	1	0		1	1	0		0
1	0	0	0	0		8	5	0	2	1	1	2	1	2				1	4	1	0																2	6	0	0	1	1	0		1	1	0		0
1	0	0	0	0		6	2	0	2	3	2	2	2	3				1	3	0	0																1	4	0	0	1	1	0		1	1	0		0
1	0	0	0	0		5	2	1	2	3	1	4	1	2	2	3		1	4	0	0																1	2	0	0	1		0		1		0		0
1	0	0	0	0		7	2	0	2	3	2	3	1	3	4			1	3	1	0																1	4	0	0	0		1		1		0		1
2	0	0	0	0		7	3	0	3	2	1	1	1					1	3	1	0																1	1	0	0	1	1	0		0		0		1
1	0	0	0	0		7	1	0	2	3	1	1	2					1	5	1	0																1	2	0	0	1	1	0		0		0		1
2	0	0	0	0		7	2	0	2	1	1	3	1	2	3			1	5	1	0																1		0	0	1	1	0		1	2	0		1
1	0	0	0	0		5	2	0	1	2	1	1	3					1	5	0	0																1	2	0	0	1	1	1	1	0		0		0
1	0	0	0	0		6	1	0	1	2	1	2	2	3				1	4	1	0																1	3	0	0	0		1	1	0		0		1
2	0	0	0	0		5	3	0	2	2	1	1	1					1	3	1	0																1	2	0	0	1	2	0		1	2	0		1
2	0	0	0	0		6	4	0	2	3	1	1	2					1	4	1	0																1	2	0	0	0		0		0		0		1
2	0	0	0	0		6	5	0	1	1	1	2	2	3				1	4	1	0																1	4	0	0			0		0		0		0
1	0	0	0	0		8	5	0	3	1	1	1	1					1	4	1	0																1		0	0	1	1	0		0		0		0
1	0	0	0	0		6	5	0	4	3	2	1	3					1	3	0	0																1	4	0	0	0		0		0		0		1
1	0	0	0	0		6	5	0	6	1	1	1	2					1	3	1	0																1	8	0	0	0		0		1	1	0		0
1	0	0	0	0		7	3	0	2	1	1	1	3					1	3	0	0																1	1	0	0	0		0		1	2	0		1
1	0	0	0	0		7	2	0	2	1	1	4	1	2	3	1		1	3	1	0																1	2	0	0	1	1	1	1	0		1	1	1
2	0	0	0	0		7	2	0	6	4	1	3	3	3	3			1	4	0	0																1	4	0	0	0		0		0		0		0
1	0	0	0	0		7	2	0	4	1	2	2	3	4				1	3	0	0																1	2	0	0	0		0		0		0		1
1	0	0	0	0		8	2	0	3	1	1	1	2					1	2	1	0																1		0	0	1	1	1	1	1	2	0		1
1	0	0	0	0		6	2	0	2	1	1	2	2	3				1	2	0	0																1	5	0	0	0		1	1	0		0		1
1	0	0	0	0		7	1	0	2	3	1	1	2					1	5	1	0																1	2	0	0	1	1	0		0		0		0
1	0	0	0	0		7	1	0	1	2	1	1	1					1	3	1	1																1	2	0	0	1	1	1	1	0		0		1
1	0	0	0	0		5	2	0	3	1	2	2	3	4				1	2	0	0																2	8	0	0	1	1	0		0		0		0
1	0	0	0	0		8	1	0	1	3	1	1	1					1	4	1	0																1	2	0	0	1	1	1	1	1	1	0		0
2	0	0	0	0		5	2	0	2	3	1	2	2	2				1	4	1	0																2	1	0	0	1		1		1		0		1
1	0	0	0	0		5	2	0	2	3	1	1	2					1	4	1	0																1	2	0	0	1	1	0		1	1	0		0
1	0	0	0	0		7	2	0	3	3	1	2	1	2				1	3	1	0																1	2	0	0	0		0		0		0		0
1	0	0	0	0		7	2	0	4	1	1	1	3					1	5	0	0																1	4		0	1	1	1	1	1	1	0		0
1	0	0	0	0		8	2	0	3	1	1	1	3					1	2	0	0																1	4	0	0	1	1	0		0		0		0
2	0	0		0		6	1	0		1	1	1	1					1	2	1	1	2	1	2	2	2	2	2	2	2	2	2	2	2			1	1	0	0	0		0		0		0		0
2	0	0	0	0		6	2	0	2	2	1	4	1	2	2	2		1	4	1	0																1	4	0	0	1	1	1	1	0		0		0
1	0	0	0	0		7	2	0	7	1	4	1	2					1	4	0	0																2	5	0	0	1	1	1	1	0		0		0
1	0	1	0	0		5	1	1	1	4	1	3	2	3	3			1	4	1	0																2	6	1	0	0		1	1	0		0		1
2	0	0	0	0		7	2	0	2	3	1	3	2	2	3			1	4	1	2																2	2	0	0	1	1	0		0		0		0
1	0	0	0	0		6	5	1	1	3	1	1	1					1	5	1	0																1	1	0	0	0		0		0		0		1
1	0	1	0	0		7	2	1	1	1	1	1	1					1	4	1	0																1	3	0	0	1	1	1	1	0		0		1
1	0	0	0	0		5	5	0	2	3	2	1	1					1	2	1	0																2	6	1	0	1	1	1	1	0		0		0
1	0	0	0	0		6	2	0	2	3	1	1	2					1	4	1	1											1					1	6	0	0	1	1	1	1	0		0		0
1	0	0	0	0		8	3	0	3	2	1	2	3	4				1	3	0	2																1	8	0	0	1	1	0		1	1	0		0
1	0	0	1	0		6	2	0	2	2	1	5	1	2	3	3	4	1	3	1	0																1		0	0	0		0		0				1
1	0	0	0	0		7	2	0	4	1	1	1	3					1	4	1	0																1	4	0	0	0		1	1	0		0		0
1	0	0	0	0		7	2	0	5	2	1	1	2					1	5	0	1	2	2	2	1	2	2	1	2	2	2	1	2	2			1	8	0	0	0		1	1	0		0		1
1	0	0	0	0		9	5	0	3	2	1	1	3					1	3	1	0																1	2	0	0	0		0		1	1	0		1
1	0	0	0	0		6	5	0	1	2	1	1	2					1	5	1	0																1		0	0	1	1	1		1		1	1	1
2	0	0	0	0		2	3	0	2	3	4	1	3					1	2	0	0																2	4	1	0	1	1	0		1	1	0		1
1	0	0	0	0		5	5	0	4	1	2	1	1					1	5	1	2																1		0	0	1	1	0		1	1	0		0
2	0	0	0	0		5	5	0	1	1	1	1	2					1	2	0	1											1					1	1	0	0	0		0		0		0		1
2	0	0	0	0		9	2	0	3	3	1	3	2	2	3			1	4	0	0																1	2	0	0	1	1	1	1	0		0		0
1	0	0	0	0		8	5	0	3	1	1	1	3					1	2	0	0																1	2	0	0	0		0		1	1	0		1
1	0	0	0	0		7	5	0	4	3	1	1	2					1	4	1	0																1	2	0	0	1	1	1	1	1	1	1	1	0
1	0	0	0	0		7	5	0	1	1	1	1	2					1	3	0	1	2	2	2	2	2	2	1	2	2	2	2	2	2			1	4	0	0	1	1	1	1	0		0		1
2	0	0	0	0		5	1	0	1	2	1	1	3					1	4	0	0																1	3	0	0	0		0		0		0		0
1	0	0	0	0		6	3	0	5	3	1	1	2					1	2	1	1	2	2	2		2	2	1	2	2	2	2	2	2			2	6	1	0	1	1	1	1	0		0		0
1	0	0	0	0		7	2	0	3	3	1	1	3					1	5	0	0																1	1	0	0	0		0		0		0		0
2	0	0	0	0		7	2	0	3	3	1	1	1					1	3	1	0																1	1	0	0	0		1	2	0		0		1
1	0	0	0	0		8	3	0	3	3	1	3	1	2	2			1	4	1	0																1	2	0		1	1	1	1	0		0		0
2	0	0	0	0		6	5	1	1	1	1	1	3					1	3	0	0																1	1	0	0	0		0		0		0		1
2	0	0	0	0		7	2	0	2	3	2	2	1	2				1	3	1	0																1	2	0	0	1	1	1	1	0		0		1
2	0	0	0	0		7	2	0	2	1	1	1	4					1	3	0	0																1	3	0	0	1	1	0		0		0		0
1	0	0	0	0		8	1	0	1	2	1	2	1	3				1	4	1	0																1	2	0	0	1	1	0		1	1	0		1
2	0	0	0	0		8	2	0	4	1	1	1	2					1	4	1	0																1	3	0	0	1	1	0		1	1	0		0
1	0	0	0	0		7	3	0	1	1	1	2	1	2				1	4	1	0																1	2	0	0	0		1	1	0		0		1
2	0	0	0	0		6	1	0	1	2	1	1	1					1	3	0	0																1	1	0	0	0		0		0		0		0
2	0	0	0	0		5	2	0	2	3	1	2	1	2				1	2	0	0																1	1	0	0	0		0		0		0		0
1	0	0	0	0		7	1	0	1	3	1	1	3					1	3	0	1			1	1					1							1	4	0	0	0		0		0		0		0
2	0	0	0	0		7	2	0	11	4	1	1	3					1	4	0	1	2	2	2	2	2	2	1	2	2	2	2	2	2			1	2	0	0	0		0		0		0		0
1	0	0	0	0		6	5	1	1	2	1	1	3					1	3	0	0																1	4	0	0	1	1	0		0		0		1
2	0	0	0	0		6	2	0	2	1	1	1	2					1	3	1	0																1	2	0	0	0		1	1	0		0		1
1	0	0	0	0		6	5	0	11	1	1	1	3					1	4	0	0																1	2	0	0	0		0		0		0		0
1	0	0	0	0		8	3	0	2	1	2	1	3					1	4	0	0																1	5	0	0	1	1	1	1	0		0		0
1	0	0	0	0		6	3	0	2	3	1
2	0	0	0	0		7	2	0	4	1	2	2	3	3				1	2	0	0																1	1	0	0	0		0		0		0		0
2	0	0	0	0		7	2	0	3	3	1	1	1					1	3	1	0																1	4	0	0	1	1	0		0		0		0
2	0	0	0	0		7	2	0	4	3	1	1	1					1	3	1	0																1	8	0	0	0		0		0				0
2	0	0	0	0		6	2	0	3	3	2	2	3	3				1	4	0	0																1	3	0	0	0		0		0		0		1
1	0	0	0	0		6		0	4	1	1	1	2					1	2	1	0																1	2		0	1	1	1	1	1	1	1	1	0
1	0	0	0	0		7	1	0		1	2	2	2	2				1	3	1	0																1	2	0	0	1	1	0		0		1	1	1
1	0	0	0	0		5	2	0	3	3	2	1	2					1	3	1	0																1	2	0	0	1	1	1	1	0		0		0
2	0	0	0	0		5	3	0	2	2	1	1	1					1	2	1	0																2		1	0	1	1	0		0		1	1	1
1	1	0	0	0		5	5	0	3	3	1	1	1					1	4	1	0																1	3	0	0	1	1	0		1	1	0		0
1	0	0	0	0		6	2	0	3	1	1	2	3	4				1	3	0	0																1	8	0	0	1	2	1	2	1	2	0		0
2	0	0	0	0		6	2	0	3	3	2	1	1					1	2	1	0																1	1	0	0	0		0		0		0		1
1	0	0	0	0		5	2	0	3	4	2	1	2					1	3	1	0																1	4	0	0	1	1	1	1			0		1
1	0	0	0	0		9	5	0	3	1	4	3	1	2	3			1	5	1	0																1	2	0	0	0		0		0		0		0
2	0	0	0	0		7	2	0	11	1	1	2	2	3				1	3	1	0																1	3	0	0	1	1	0		0		0		0
1	0	0	0	0		6	5	0	6	1	1	1	3					1	4	0	0																1	1	0	0	0		0		0		0		0
1	0	0	0	0		7	2	0	3	3	1	1	3					1	5	0	0																1	2	0	0	1	1	1	1	0		0		0
1	0	0	0	0		6	2	0	2	2	1	1	3					1	4	0	0																1	2	0	0	0		0		0		0		0
1	0	1	0	0		5	1	0	2	2	4	1	2					1	4	1	0																1	2	0	0	1	1	1	1	1		0		0
2	0	0	0	0		7	2	0	3	1	4	1	3					1	5	0	0																1	2	0	0	0		0		0		0		1
1	0	0	0	0		8	2	0	2	3	2	1	2					0			0																1	4	0	0	1	1	0		0		0		0
2	0	0	0	0		5	2	0	3	3	2	1	4					1	3	0	0																1	2	0	0	0		0		1	1	1	1	1
2	0	0	0	0		7	2	0	4	1	1	1	3					1	3	0	0																1	2	0	0	1		0		0		0		0
2	0	0	0	0		8	3	0	2	3	1	1	3					1	3	0	0																1	2	0	0	0		0		0		0		0
2	0	0	0	0		8	2	0	11	3	1	1	1					1	4	1	0																1	1	0	0	0		0		0		0		0
1	0	0	0	0		5	1	0	1	1	1	1	2					1	4	0	0																1	2	0	0	0		0		0		0		0
1	0	0	0	0		4	1	1		1	1	1	1					1	4	1	0																1	3	0	0	1	1			1				0
1	0	0	0	0		5	3	1	1	1	1	1	1					1	4	1	0																1	2	0	0	1	1	1	1	0		0		1
2	0	0	0	0		8	2	0	2	3	4	1	4					1	3	0	0																1	4	0	0	1	1	1	1	0		0		0
1	0	0	0	0		7	2	0	2	1	1	1	2					1	3	1	0																1	3	0	0	1	1	0		1	1	0		1
1	0	0	0	0		5	5	1	1	3	1	1	1					1	3	1	0																1	1	0	0	0		0		1	1	1	1	0
2	0	0	0	0		6	2	0	4	3	1	1	2					1	2	0	2																1	1	0	0	0		0		0		0		1
1	0	0	0	0		8	2	0	4	3	1	1	2					1	4	1	0																2	2	0	0	1	1	0		1	1	0		0
1	0	0	0	0		7	1	0	3	3	1	1	2					1	3	1	0																1	3	0	0	1	1	1		1		0		0
2	0	0	0	0		5	2	0	4	3	1	1	2					1	4	0	0																1	2	0	0	0		1	1	0		0		1
1	0	0	0	0		6	2	0	2	1	1	1	1					1	2	0	0																1	2	0	0			0		0		1	1	1
2	0	0	0	0		5	5	1	1	3	1							1	2	0	0																						0		0		0		1
2	0	0	0	0		4	1	0	1	3	1	1	2					1	2	1	0																1	1	0	0	0		0		0		0		1
2	0	0	0	0		7	2	0	2	3	1	2	1	3				1	3	1	1				1												1	4	0	0	0		0		0		0		0
1	0	0	0	0		6	3	0	2	1	2	1	3					1	2	1	1	2	2	2	1	2	2	2	2	2	2	2	2	2			1	3	0	0	0		0		0		0		0
2	0	0	0	0		7	2	0	4	3	1	1	3					1	5	0	0																1	1	0	0	0		0		0		0		0
1	0	0	0	0		7	5	0	4	3	1	1	3					1	3	0	0																1	1	0	0	0		0		0		0		0
1	0	0	0	0		6	5	0	1	3	4	1	3					1	5	0	0																1	1	0	0	0		0		0		0		0
1	0	0	0	0		8	2	0	3	3	2	2	2	3				1	4	1	0																1	5	0	0	0		0		0		0		0
2	0	0	0	0		6	1	0	1	2	3	1	1					1	5	1	0																1	2	0	0	1	1	0		0		0		0
1	0	0	0	0		8	2	0	3	1	1	2	1	2				1	2	1	0																1	1	0	0	1	2	1		0		0		0
1	0	0		0		7	2	0	3	3	4	2	2	2				1	2		0																1	1	0	0	1	1	1	1	0		0		1
[truncated: 2,399 more rows]
[truncated: 128 more columns]
